# Supplementary material for: Methyl 4-phenyl-1,2,3,3a,4,4a,5,12c-octa­hydronaphtho[1′,2′:3,2]furo[5,4-b]pyrrolizine-4a-carboxyl­ate
Source: Acta Crystallogr Sect E Struct Rep Online. 2010 May 15;66(Pt 6):o1345. doi: 10.1107/S1600536810017307 (PMC2979659; doi:10.1107/S1600536810017307)
Supplement: Supplementary file 1 [file e-66-o1345-sup1.cif]

##############################################################################
###                                                                        ###
###        Electronic paper (Acta Crystallographica Section E)             ###
###                                                                        ###
##############################################################################
#                                                                            #
# This CIF contains the data in a paper accepted for publication in Acta     #
# Crystallographica Section E. It conforms to the requirements of Notes      #
# for Authors for Section E, and has been peer reviewed under the auspices   #
# of the IUCr Commission on Journals.                                        #
#                                                                            #
# Full details of the Crystallographic Information File format               #
# are given in the paper "The Crystallographic Information File (CIF):       #
# a New Standard Archive File for Crystallography" by S. R. Hall, F. H.      #
# Allen and I. D. Brown [Acta Cryst. (1991), A47, 655-685].                  #
#                                                                            #
# The current version of the core CIF dictionary is obtainable from          #
# ftp://ftp.iucr.org/pub/cif_core.dic. The current version number is 2.4.    #
#                                                                            #
# Software is freely available for graphical display of the structure(s) in  #
# this CIF.  For information consult the CIF home page http://www.iucr.org/  #
# cif/home.html                                                              #
#                                                                            #
# This file may be used for bona fide research purposes within the           #
# scientific community so long as proper attribution is given to the journal # 
# article from which it was obtained.                                        #
#                                                                            #
##############################################################################
                                             
data_I
_audit_creation_method     SHELXL-97
_chemical_name_systematic
;
Methyl 4-phenyl-1,2,3,3a,4,4a,5,12c-
octahydronaphtho[1',2':3,2]furo[5,4-<i>b</i>]pyrrolizine-4a-carboxylate
;
_chemical_name_common     ?
_chemical_formula_moiety     'C26 H25 N O3'
_chemical_formula_sum     'C26 H25 N O3'
_chemical_formula_iupac     'C26 H25 N O3'
_chemical_formula_weight     399.47
_chemical_melting_point     ?
_symmetry_cell_setting     orthorhombic
_symmetry_space_group_name_H-M     'P b c a'
_symmetry_space_group_name_Hall     '-P 2ac 2ab'
loop_
    _symmetry_equiv_pos_as_xyz
    'x, y, z'
    '-x+1/2, -y, z+1/2'
    '-x, y+1/2, -z+1/2'
    'x+1/2, -y+1/2, -z'
    '-x, -y, -z'
    'x-1/2, y, -z-1/2'
    'x, -y-1/2, z-1/2'
    '-x-1/2, y-1/2, z'
_cell_length_a     15.0117(12)
_cell_length_b     13.3421(11)
_cell_length_c     20.0242(16)
_cell_angle_alpha     90.00
_cell_angle_beta     90.00
_cell_angle_gamma     90.00
_cell_volume     4010.6(6)
_cell_formula_units_Z     8
_cell_measurement_reflns_used     31182
_cell_measurement_theta_min     2.1
_cell_measurement_theta_max     27.3
_cell_measurement_temperature     292(2)
_exptl_crystal_description     Block
_exptl_crystal_colour     Colourless
_exptl_crystal_size_max     0.24
_exptl_crystal_size_mid     0.22
_exptl_crystal_size_min     0.20
_exptl_crystal_density_diffrn     1.323
_exptl_crystal_density_meas     ?
_exptl_crystal_density_method     'not measured'
_exptl_crystal_F_000     1696
_exptl_absorpt_coefficient_mu     0.086
_exptl_absorpt_correction_type     none
_exptl_absorpt_process_details     ?
_exptl_absorpt_correction_T_min     ?
_exptl_absorpt_correction_T_max     ?
_exptl_special_details
;
;
_diffrn_ambient_temperature     292(2)
_diffrn_radiation_type     MoK\a
_diffrn_radiation_wavelength     0.71073
_diffrn_radiation_source     'fine-focus sealed tube'
_diffrn_radiation_monochromator     graphite
_diffrn_measurement_device_type     'Bruker SMART APEX CCD area-detector'
_diffrn_measurement_device     'Bruker SMART APEX CCD area-detector'
_diffrn_measurement_method     '\w scans'
_diffrn_detector_area_resol_mean     ?
_diffrn_reflns_number     43738
_diffrn_reflns_av_R_equivalents     0.0300
_diffrn_reflns_av_sigmaI/netI     0.0157
_diffrn_reflns_theta_min     2.03
_diffrn_reflns_theta_max     28.01
_diffrn_reflns_theta_full     25.00
_diffrn_measured_fraction_theta_max     0.985
_diffrn_measured_fraction_theta_full     1.000
_diffrn_reflns_limit_h_min     -19
_diffrn_reflns_limit_h_max     19
_diffrn_reflns_limit_k_min     -17
_diffrn_reflns_limit_k_max     17
_diffrn_reflns_limit_l_min     -26
_diffrn_reflns_limit_l_max     26
_diffrn_standards_number     0
_diffrn_standards_interval_count     .
_diffrn_standards_interval_time     .
_diffrn_standards_decay_%     ?
_refine_special_details
;
Refinement of <i>F</i>^2^ against ALL reflections. The weighted <i>R</i>-factor
wR and goodness of fit <i>S</i> are based on <i>F</i>^2^, conventional
<i>R</i>-factors <i>R</i> are based on <i>F</i>, with <i>F</i> set to zero for
negative <i>F</i>^2^. The threshold expression of <i>F</i>^2^ >
\s(<i>F</i>^2^) is used only for calculating <i>R</i>-factors(gt) etc. and is
not relevant to the choice of reflections for refinement. <i>R</i>-factors
based on <i>F</i>^2^ are statistically about twice as large as those based on
<i>F</i>, and <i>R</i>- factors based on ALL data will be even larger.
;
_reflns_number_total     4779
_reflns_number_gt     3892
_reflns_threshold_expression     I>2\s(I)
_refine_ls_structure_factor_coef     Fsqd
_refine_ls_matrix_type     full
_refine_ls_R_factor_all     0.0577
_refine_ls_R_factor_gt     0.0470
_refine_ls_wR_factor_gt     0.1256
_refine_ls_wR_factor_ref     0.1338
_refine_ls_goodness_of_fit_ref     1.040
_refine_ls_restrained_S_all     1.040
_refine_ls_number_reflns     4779
_refine_ls_number_parameters     272
_refine_ls_number_restraints     0
_refine_ls_hydrogen_treatment     constr
_refine_ls_weighting_scheme     calc
_refine_ls_weighting_details
         'calc w=1/[\s^2^(Fo^2^)+(0.0727P)^2^+0.9686P] where P=(Fo^2^+2Fc^2^)/3'
_atom_sites_solution_hydrogens     geom
_atom_sites_solution_primary     direct
_atom_sites_solution_secondary     difmap
_refine_ls_shift/su_max     0.001
_refine_ls_shift/su_mean     0.000
_refine_diff_density_max     0.331
_refine_diff_density_min     -0.144
_refine_ls_extinction_method     none
_refine_ls_extinction_coef     ?
loop_
    _atom_type_symbol
    _atom_type_description
    _atom_type_scat_dispersion_real
    _atom_type_scat_dispersion_imag
    _atom_type_scat_source
    'C' 'C' 0.0033 0.0016
                         'International Tables Vol C Tables 4.2.6.8 and 6.1.1.4'
    'H' 'H' 0.0000 0.0000
                         'International Tables Vol C Tables 4.2.6.8 and 6.1.1.4'
    'N' 'N' 0.0061 0.0033
                         'International Tables Vol C Tables 4.2.6.8 and 6.1.1.4'
    'O' 'O' 0.0106 0.0060
                         'International Tables Vol C Tables 4.2.6.8 and 6.1.1.4'
_computing_data_collection     'SMART (Bruker, 2001)'
_computing_cell_refinement     'SAINT (Bruker, 2001)'
_computing_data_reduction     'SAINT (Bruker, 2001)'
_computing_structure_solution     'SHELXS97 (Sheldrick, 2008)'
_computing_structure_refinement     'SHELXL97 (Sheldrick, 2008)'
_computing_molecular_graphics
                              'ORTEP-3 (Farrugia, 1997) and PLATON (Spek, 2009)'
_computing_publication_material
                            'SHELXL97 (Sheldrick, 2008) and PLATON (Spek, 2009)'
loop_
    _atom_site_type_symbol
    _atom_site_label
    _atom_site_fract_x
    _atom_site_fract_y
    _atom_site_fract_z
    _atom_site_U_iso_or_equiv
    _atom_site_adp_type
    _atom_site_calc_flag
    _atom_site_refinement_flags
    _atom_site_occupancy
    _atom_site_disorder_assembly
    _atom_site_disorder_group
    O O1 0.10550(8) -0.01484(8) 0.07769(6) 0.0520(3) Uani d . 1 . .
    O O2 0.00482(7) 0.17668(10) 0.09040(6) 0.0580(3) Uani d . 1 . .
    O O3 0.10217(7) 0.27234(10) 0.14444(6) 0.0557(3) Uani d . 1 . .
    C C1 0.23953(8) 0.13141(9) 0.11484(6) 0.0320(3) Uani d . 1 . .
    H H1 0.2427 0.1849 0.1483 0.038 Uiso calc R 1 . .
    C C11 0.15871(10) -0.02986(10) 0.13242(7) 0.0416(3) Uani d . 1 . .
    C C10 0.13883(12) -0.11691(11) 0.17021(9) 0.0519(4) Uani d . 1 . .
    H H10 0.0920 -0.1583 0.1574 0.062 Uiso calc R 1 . .
    C C9 0.18806(12) -0.13999(11) 0.22501(8) 0.0498(4) Uani d . 1 . .
    H H9 0.1741 -0.1971 0.2495 0.060 Uiso calc R 1 . .
    C C8 0.26021(10) -0.07888(10) 0.24562(7) 0.0403(3) Uani d . 1 . .
    C C7 0.31301(12) -0.10157(12) 0.30224(7) 0.0488(4) Uani d . 1 . .
    H H7 0.3009 -0.1592 0.3267 0.059 Uiso calc R 1 . .
    C C6 0.38112(12) -0.04072(13) 0.32157(8) 0.0524(4) Uani d . 1 . .
    H H6 0.4144 -0.0562 0.3594 0.063 Uiso calc R 1 . .
    C C5 0.40078(11) 0.04538(12) 0.28425(8) 0.0477(4) Uani d . 1 . .
    H H5 0.4479 0.0864 0.2971 0.057 Uiso calc R 1 . .
    C C4 0.35132(10) 0.06990(10) 0.22891(7) 0.0400(3) Uani d . 1 . .
    H H4 0.3655 0.1272 0.2047 0.048 Uiso calc R 1 . .
    C C3 0.27917(9) 0.00946(9) 0.20814(6) 0.0346(3) Uani d . 1 . .
    C C2 0.22530(9) 0.03416(9) 0.15139(6) 0.0348(3) Uani d . 1 . .
    C C13 0.16187(8) 0.15725(9) 0.06619(6) 0.0330(3) Uani d . 1 . .
    C C12 0.13359(10) 0.06083(11) 0.03088(7) 0.0415(3) Uani d . 1 . .
    H H12A 0.0850 0.0755 0.0004 0.050 Uiso calc R 1 . .
    H H12B 0.1831 0.0354 0.0048 0.050 Uiso calc R 1 . .
    N N1 0.32208(7) 0.13550(8) 0.07478(5) 0.0347(3) Uani d . 1 . .
    C C18 0.36312(10) 0.04152(11) 0.05115(8) 0.0438(3) Uani d . 1 . .
    H H18A 0.3189 -0.0111 0.0471 0.053 Uiso calc R 1 . .
    H H18B 0.4095 0.0195 0.0815 0.053 Uiso calc R 1 . .
    C C17 0.40179(10) 0.06837(12) -0.01673(8) 0.0450(3) Uani d . 1 . .
    H H17A 0.4072 0.0095 -0.0449 0.054 Uiso calc R 1 . .
    H H17B 0.4598 0.0996 -0.0122 0.054 Uiso calc R 1 . .
    C C16 0.33354(10) 0.14184(12) -0.04488(7) 0.0431(3) Uani d . 1 . .
    H H16A 0.2827 0.1069 -0.0637 0.052 Uiso calc R 1 . .
    H H16B 0.3598 0.1844 -0.0789 0.052 Uiso calc R 1 . .
    C C15 0.30691(9) 0.20250(10) 0.01671(6) 0.0349(3) Uani d . 1 . .
    H H15 0.3468 0.2604 0.0205 0.042 Uiso calc R 1 . .
    C C14 0.20917(8) 0.23942(10) 0.02349(6) 0.0327(3) Uani d . 1 . .
    H H14 0.2124 0.2983 0.0527 0.039 Uiso calc R 1 . .
    C C25 0.08026(9) 0.20086(10) 0.10127(6) 0.0362(3) Uani d . 1 . .
    C C26 0.02975(12) 0.32140(15) 0.17845(10) 0.0615(5) Uani d . 1 . .
    H H26A -0.0140 0.3423 0.1464 0.092 Uiso calc R 1 . .
    H H26B 0.0519 0.3789 0.2020 0.092 Uiso calc R 1 . .
    H H26C 0.0031 0.2757 0.2096 0.092 Uiso calc R 1 . .
    C C19 0.16797(9) 0.27750(9) -0.04106(6) 0.0336(3) Uani d . 1 . .
    C C24 0.07883(9) 0.26452(10) -0.05833(7) 0.0398(3) Uani d . 1 . .
    H H24 0.0424 0.2252 -0.0314 0.048 Uiso calc R 1 . .
    C C23 0.04346(11) 0.30931(11) -0.11511(8) 0.0469(4) Uani d . 1 . .
    H H23 -0.0165 0.3008 -0.1253 0.056 Uiso calc R 1 . .
    C C22 0.09672(12) 0.36633(12) -0.15645(8) 0.0505(4) Uani d . 1 . .
    H H22 0.0733 0.3952 -0.1949 0.061 Uiso calc R 1 . .
    C C21 0.18522(11) 0.38012(12) -0.14008(8) 0.0493(4) Uani d . 1 . .
    H H21 0.2215 0.4187 -0.1676 0.059 Uiso calc R 1 . .
    C C20 0.22020(10) 0.33690(11) -0.08297(7) 0.0415(3) Uani d . 1 . .
    H H20 0.2797 0.3477 -0.0723 0.050 Uiso calc R 1 . .
loop_
    _atom_site_aniso_label
    _atom_site_aniso_U_11
    _atom_site_aniso_U_22
    _atom_site_aniso_U_33
    _atom_site_aniso_U_12
    _atom_site_aniso_U_13
    _atom_site_aniso_U_23
    O1 0.0578(7) 0.0420(5) 0.0561(6) -0.0168(5) -0.0144(5) 0.0024(5)
    O2 0.0359(6) 0.0730(8) 0.0650(7) -0.0104(5) 0.0103(5) -0.0186(6)
    O3 0.0384(5) 0.0666(7) 0.0622(7) 0.0043(5) 0.0008(5) -0.0281(6)
    C1 0.0346(6) 0.0304(6) 0.0311(6) -0.0025(5) -0.0002(5) 0.0001(5)
    C11 0.0473(8) 0.0343(7) 0.0432(8) -0.0044(6) -0.0007(6) -0.0009(6)
    C10 0.0575(9) 0.0356(7) 0.0628(10) -0.0137(7) 0.0014(8) 0.0002(7)
    C9 0.0633(10) 0.0324(7) 0.0539(9) -0.0039(6) 0.0109(8) 0.0079(6)
    C8 0.0518(8) 0.0320(6) 0.0369(7) 0.0056(6) 0.0111(6) 0.0022(5)
    C7 0.0648(10) 0.0430(8) 0.0387(7) 0.0134(7) 0.0112(7) 0.0103(6)
    C6 0.0618(10) 0.0594(10) 0.0359(7) 0.0139(8) -0.0014(7) 0.0064(7)
    C5 0.0513(9) 0.0525(8) 0.0394(7) 0.0014(7) -0.0040(6) -0.0010(6)
    C4 0.0466(7) 0.0383(7) 0.0351(7) -0.0005(6) 0.0011(6) 0.0016(5)
    C3 0.0422(7) 0.0312(6) 0.0304(6) 0.0028(5) 0.0058(5) 0.0002(5)
    C2 0.0402(7) 0.0302(6) 0.0339(6) -0.0019(5) 0.0032(5) -0.0004(5)
    C13 0.0328(6) 0.0348(6) 0.0315(6) -0.0014(5) 0.0021(5) 0.0005(5)
    C12 0.0456(8) 0.0404(7) 0.0386(7) -0.0044(6) -0.0037(6) -0.0041(6)
    N1 0.0342(6) 0.0349(5) 0.0349(6) 0.0015(4) 0.0014(4) 0.0029(4)
    C18 0.0453(8) 0.0398(7) 0.0463(8) 0.0088(6) 0.0031(6) 0.0005(6)
    C17 0.0402(7) 0.0503(8) 0.0444(8) 0.0085(6) 0.0025(6) -0.0061(6)
    C16 0.0393(7) 0.0547(8) 0.0352(7) 0.0064(6) 0.0037(6) -0.0012(6)
    C15 0.0321(6) 0.0379(7) 0.0347(6) -0.0006(5) 0.0012(5) 0.0031(5)
    C14 0.0322(6) 0.0326(6) 0.0334(6) -0.0015(5) 0.0018(5) 0.0005(5)
    C25 0.0346(7) 0.0416(7) 0.0322(6) -0.0029(5) 0.0038(5) 0.0030(5)
    C26 0.0476(9) 0.0748(12) 0.0619(10) 0.0107(8) 0.0039(8) -0.0265(9)
    C19 0.0362(7) 0.0320(6) 0.0326(6) 0.0033(5) 0.0018(5) -0.0001(5)
    C24 0.0375(7) 0.0402(7) 0.0418(7) -0.0004(5) 0.0008(6) 0.0021(6)
    C23 0.0458(8) 0.0465(8) 0.0483(8) 0.0014(6) -0.0112(6) -0.0031(6)
    C22 0.0647(10) 0.0488(8) 0.0379(7) 0.0054(7) -0.0101(7) 0.0055(6)
    C21 0.0567(9) 0.0477(8) 0.0436(8) 0.0007(7) 0.0060(7) 0.0121(6)
    C20 0.0390(7) 0.0426(7) 0.0429(7) -0.0002(6) 0.0021(6) 0.0055(6)
_geom_special_details
;
All esds (except the esd in the dihedral angle between two l.s. planes) are
estimated using the full covariance matrix. The cell esds are taken into
account individually in the estimation of esds in distances, angles and
torsion angles; correlations between esds in cell parameters are only used
when they are defined by crystal symmetry. An approximate (isotropic)
treatment of cell esds is used for estimating esds involving l.s. planes.
;
loop_
    _geom_bond_atom_site_label_1
    _geom_bond_atom_site_label_2
    _geom_bond_site_symmetry_2
    _geom_bond_distance
    _geom_bond_publ_flag
    O1 C11 . 1.3708(18) ?
    O1 C12 . 1.4408(18) ?
    O2 C25 . 1.1974(17) ?
    O3 C25 . 1.3285(17) ?
    O3 C26 . 1.4402(18) ?
    C1 N1 . 1.4771(16) ?
    C1 C2 . 1.5049(17) ?
    C1 C13 . 1.5578(18) ?
    C1 H1 . 0.98 ?
    C11 C2 . 1.3686(19) ?
    C11 C10 . 1.418(2) ?
    C10 C9 . 1.358(2) ?
    C10 H10 . 0.93 ?
    C9 C8 . 1.417(2) ?
    C9 H9 . 0.93 ?
    C8 C7 . 1.416(2) ?
    C8 C3 . 1.4261(18) ?
    C7 C6 . 1.362(3) ?
    C7 H7 . 0.93 ?
    C6 C5 . 1.402(2) ?
    C6 H6 . 0.93 ?
    C5 C4 . 1.373(2) ?
    C5 H5 . 0.93 ?
    C4 C3 . 1.413(2) ?
    C4 H4 . 0.93 ?
    C3 C2 . 1.4331(19) ?
    C13 C25 . 1.5274(18) ?
    C13 C12 . 1.5281(18) ?
    C13 C14 . 1.5612(17) ?
    C12 H12A . 0.97 ?
    C12 H12B . 0.97 ?
    N1 C18 . 1.4751(18) ?
    N1 C15 . 1.4842(16) ?
    C18 C17 . 1.521(2) ?
    C18 H18A . 0.97 ?
    C18 H18B . 0.97 ?
    C17 C16 . 1.526(2) ?
    C17 H17A . 0.97 ?
    C17 H17B . 0.97 ?
    C16 C15 . 1.5283(19) ?
    C16 H16A . 0.97 ?
    C16 H16B . 0.97 ?
    C15 C14 . 1.5538(18) ?
    C15 H15 . 0.98 ?
    C14 C19 . 1.5202(17) ?
    C14 H14 . 0.98 ?
    C26 H26A . 0.96 ?
    C26 H26B . 0.96 ?
    C26 H26C . 0.96 ?
    C19 C24 . 1.3931(19) ?
    C19 C20 . 1.3953(19) ?
    C24 C23 . 1.390(2) ?
    C24 H24 . 0.93 ?
    C23 C22 . 1.380(2) ?
    C23 H23 . 0.93 ?
    C22 C21 . 1.381(2) ?
    C22 H22 . 0.93 ?
    C21 C20 . 1.384(2) ?
    C21 H21 . 0.93 ?
    C20 H20 . 0.93 ?
loop_
    _geom_angle_atom_site_label_1
    _geom_angle_atom_site_label_2
    _geom_angle_atom_site_label_3
    _geom_angle_site_symmetry_1
    _geom_angle_site_symmetry_3
    _geom_angle
    _geom_angle_publ_flag
    C11 O1 C12 . . 116.86(11) ?
    C25 O3 C26 . . 116.55(12) ?
    N1 C1 C2 . . 114.52(10) ?
    N1 C1 C13 . . 106.26(10) ?
    C2 C1 C13 . . 112.87(10) ?
    N1 C1 H1 . . 107.6 ?
    C2 C1 H1 . . 107.6 ?
    C13 C1 H1 . . 107.6 ?
    C2 C11 O1 . . 123.80(13) ?
    C2 C11 C10 . . 121.12(14) ?
    O1 C11 C10 . . 115.07(13) ?
    C9 C10 C11 . . 120.15(15) ?
    C9 C10 H10 . . 119.9 ?
    C11 C10 H10 . . 119.9 ?
    C10 C9 C8 . . 121.38(13) ?
    C10 C9 H9 . . 119.3 ?
    C8 C9 H9 . . 119.3 ?
    C7 C8 C9 . . 122.55(13) ?
    C7 C8 C3 . . 119.10(14) ?
    C9 C8 C3 . . 118.34(13) ?
    C6 C7 C8 . . 121.36(14) ?
    C6 C7 H7 . . 119.3 ?
    C8 C7 H7 . . 119.3 ?
    C7 C6 C5 . . 119.67(15) ?
    C7 C6 H6 . . 120.2 ?
    C5 C6 H6 . . 120.2 ?
    C4 C5 C6 . . 120.76(15) ?
    C4 C5 H5 . . 119.6 ?
    C6 C5 H5 . . 119.6 ?
    C5 C4 C3 . . 121.07(13) ?
    C5 C4 H4 . . 119.5 ?
    C3 C4 H4 . . 119.5 ?
    C4 C3 C8 . . 118.02(12) ?
    C4 C3 C2 . . 122.33(12) ?
    C8 C3 C2 . . 119.66(13) ?
    C11 C2 C3 . . 119.25(12) ?
    C11 C2 C1 . . 120.45(12) ?
    C3 C2 C1 . . 120.25(12) ?
    C25 C13 C12 . . 108.10(11) ?
    C25 C13 C1 . . 113.39(10) ?
    C12 C13 C1 . . 108.12(10) ?
    C25 C13 C14 . . 110.43(10) ?
    C12 C13 C14 . . 117.65(11) ?
    C1 C13 C14 . . 99.06(9) ?
    O1 C12 C13 . . 111.73(11) ?
    O1 C12 H12A . . 109.3 ?
    C13 C12 H12A . . 109.3 ?
    O1 C12 H12B . . 109.3 ?
    C13 C12 H12B . . 109.3 ?
    H12A C12 H12B . . 107.9 ?
    C18 N1 C1 . . 119.55(11) ?
    C18 N1 C15 . . 108.94(10) ?
    C1 N1 C15 . . 108.61(10) ?
    N1 C18 C17 . . 104.24(11) ?
    N1 C18 H18A . . 110.9 ?
    C17 C18 H18A . . 110.9 ?
    N1 C18 H18B . . 110.9 ?
    C17 C18 H18B . . 110.9 ?
    H18A C18 H18B . . 108.9 ?
    C18 C17 C16 . . 103.01(11) ?
    C18 C17 H17A . . 111.2 ?
    C16 C17 H17A . . 111.2 ?
    C18 C17 H17B . . 111.2 ?
    C16 C17 H17B . . 111.2 ?
    H17A C17 H17B . . 109.1 ?
    C17 C16 C15 . . 102.57(11) ?
    C17 C16 H16A . . 111.3 ?
    C15 C16 H16A . . 111.3 ?
    C17 C16 H16B . . 111.3 ?
    C15 C16 H16B . . 111.3 ?
    H16A C16 H16B . . 109.2 ?
    N1 C15 C16 . . 105.85(11) ?
    N1 C15 C14 . . 105.50(10) ?
    C16 C15 C14 . . 119.04(11) ?
    N1 C15 H15 . . 108.7 ?
    C16 C15 H15 . . 108.7 ?
    C14 C15 H15 . . 108.7 ?
    C19 C14 C15 . . 114.57(10) ?
    C19 C14 C13 . . 121.02(10) ?
    C15 C14 C13 . . 104.76(10) ?
    C19 C14 H14 . . 105.0 ?
    C15 C14 H14 . . 105.0 ?
    C13 C14 H14 . . 105.0 ?
    O2 C25 O3 . . 123.08(13) ?
    O2 C25 C13 . . 124.91(13) ?
    O3 C25 C13 . . 111.97(11) ?
    O3 C26 H26A . . 109.5 ?
    O3 C26 H26B . . 109.5 ?
    H26A C26 H26B . . 109.5 ?
    O3 C26 H26C . . 109.5 ?
    H26A C26 H26C . . 109.5 ?
    H26B C26 H26C . . 109.5 ?
    C24 C19 C20 . . 117.45(12) ?
    C24 C19 C14 . . 124.08(12) ?
    C20 C19 C14 . . 118.20(12) ?
    C23 C24 C19 . . 121.11(13) ?
    C23 C24 H24 . . 119.4 ?
    C19 C24 H24 . . 119.4 ?
    C22 C23 C24 . . 120.44(14) ?
    C22 C23 H23 . . 119.8 ?
    C24 C23 H23 . . 119.8 ?
    C23 C22 C21 . . 119.25(14) ?
    C23 C22 H22 . . 120.4 ?
    C21 C22 H22 . . 120.4 ?
    C22 C21 C20 . . 120.38(14) ?
    C22 C21 H21 . . 119.8 ?
    C20 C21 H21 . . 119.8 ?
    C21 C20 C19 . . 121.36(14) ?
    C21 C20 H20 . . 119.3 ?
    C19 C20 H20 . . 119.3 ?
loop_
    _geom_torsion_atom_site_label_1
    _geom_torsion_atom_site_label_2
    _geom_torsion_atom_site_label_3
    _geom_torsion_atom_site_label_4
    _geom_torsion_site_symmetry_1
    _geom_torsion_site_symmetry_2
    _geom_torsion_site_symmetry_3
    _geom_torsion_site_symmetry_4
    _geom_torsion
    _geom_torsion_publ_flag
    C12 O1 C11 C2 . . . . 13.1(2) ?
    C12 O1 C11 C10 . . . . -168.32(13) ?
    C2 C11 C10 C9 . . . . -2.3(3) ?
    O1 C11 C10 C9 . . . . 179.13(15) ?
    C11 C10 C9 C8 . . . . -0.4(3) ?
    C10 C9 C8 C7 . . . . -179.52(15) ?
    C10 C9 C8 C3 . . . . 1.3(2) ?
    C9 C8 C7 C6 . . . . -178.96(15) ?
    C3 C8 C7 C6 . . . . 0.2(2) ?
    C8 C7 C6 C5 . . . . -1.1(2) ?
    C7 C6 C5 C4 . . . . 0.9(2) ?
    C6 C5 C4 C3 . . . . 0.2(2) ?
    C5 C4 C3 C8 . . . . -1.2(2) ?
    C5 C4 C3 C2 . . . . 178.77(14) ?
    C7 C8 C3 C4 . . . . 0.96(19) ?
    C9 C8 C3 C4 . . . . -179.87(13) ?
    C7 C8 C3 C2 . . . . -178.97(12) ?
    C9 C8 C3 C2 . . . . 0.20(19) ?
    O1 C11 C2 C3 . . . . -177.76(13) ?
    C10 C11 C2 C3 . . . . 3.8(2) ?
    O1 C11 C2 C1 . . . . 4.7(2) ?
    C10 C11 C2 C1 . . . . -173.79(13) ?
    C4 C3 C2 C11 . . . . 177.36(13) ?
    C8 C3 C2 C11 . . . . -2.7(2) ?
    C4 C3 C2 C1 . . . . -5.09(19) ?
    C8 C3 C2 C1 . . . . 174.83(11) ?
    N1 C1 C2 C11 . . . . -110.51(14) ?
    C13 C1 C2 C11 . . . . 11.26(18) ?
    N1 C1 C2 C3 . . . . 71.97(15) ?
    C13 C1 C2 C3 . . . . -166.26(11) ?
    N1 C1 C13 C25 . . . . -154.82(10) ?
    C2 C1 C13 C25 . . . . 78.87(13) ?
    N1 C1 C13 C12 . . . . 85.34(12) ?
    C2 C1 C13 C12 . . . . -40.98(14) ?
    N1 C1 C13 C14 . . . . -37.80(12) ?
    C2 C1 C13 C14 . . . . -164.12(10) ?
    C11 O1 C12 C13 . . . . -45.96(17) ?
    C25 C13 C12 O1 . . . . -64.37(14) ?
    C1 C13 C12 O1 . . . . 58.76(15) ?
    C14 C13 C12 O1 . . . . 169.77(11) ?
    C2 C1 N1 C18 . . . . 24.13(16) ?
    C13 C1 N1 C18 . . . . -101.18(13) ?
    C2 C1 N1 C15 . . . . 149.91(11) ?
    C13 C1 N1 C15 . . . . 24.60(13) ?
    C1 N1 C18 C17 . . . . 145.27(12) ?
    C15 N1 C18 C17 . . . . 19.65(15) ?
    N1 C18 C17 C16 . . . . -36.07(15) ?
    C18 C17 C16 C15 . . . . 38.40(15) ?
    C18 N1 C15 C16 . . . . 4.57(14) ?
    C1 N1 C15 C16 . . . . -127.17(11) ?
    C18 N1 C15 C14 . . . . 131.61(11) ?
    C1 N1 C15 C14 . . . . -0.13(13) ?
    C17 C16 C15 N1 . . . . -26.71(14) ?
    C17 C16 C15 C14 . . . . -145.10(12) ?
    N1 C15 C14 C19 . . . . -159.08(10) ?
    C16 C15 C14 C19 . . . . -40.51(16) ?
    N1 C15 C14 C13 . . . . -24.14(13) ?
    C16 C15 C14 C13 . . . . 94.43(13) ?
    C25 C13 C14 C19 . . . . -72.42(14) ?
    C12 C13 C14 C19 . . . . 52.29(16) ?
    C1 C13 C14 C19 . . . . 168.34(11) ?
    C25 C13 C14 C15 . . . . 156.27(11) ?
    C12 C13 C14 C15 . . . . -79.02(14) ?
    C1 C13 C14 C15 . . . . 37.03(12) ?
    C26 O3 C25 O2 . . . . -0.3(2) ?
    C26 O3 C25 C13 . . . . 177.64(14) ?
    C12 C13 C25 O2 . . . . -15.40(19) ?
    C1 C13 C25 O2 . . . . -135.26(15) ?
    C14 C13 C25 O2 . . . . 114.60(16) ?
    C12 C13 C25 O3 . . . . 166.74(12) ?
    C1 C13 C25 O3 . . . . 46.88(15) ?
    C14 C13 C25 O3 . . . . -63.26(14) ?
    C15 C14 C19 C24 . . . . 144.48(13) ?
    C13 C14 C19 C24 . . . . 17.48(19) ?
    C15 C14 C19 C20 . . . . -41.57(16) ?
    C13 C14 C19 C20 . . . . -168.57(12) ?
    C20 C19 C24 C23 . . . . -0.1(2) ?
    C14 C19 C24 C23 . . . . 173.86(13) ?
    C19 C24 C23 C22 . . . . 1.2(2) ?
    C24 C23 C22 C21 . . . . -1.3(2) ?
    C23 C22 C21 C20 . . . . 0.2(2) ?
    C22 C21 C20 C19 . . . . 0.9(2) ?
    C24 C19 C20 C21 . . . . -0.9(2) ?
    C14 C19 C20 C21 . . . . -175.28(13) ?
loop_
    _geom_hbond_atom_site_label_D
    _geom_hbond_atom_site_label_H
    _geom_hbond_atom_site_label_A
    _geom_hbond_site_symmetry_A
    _geom_hbond_distance_DH
    _geom_hbond_distance_HA
    _geom_hbond_distance_DA
    _geom_hbond_angle_DHA
    C24 H24 O2 . 0.93 2.59 3.388(2) 145
    C7 H7 Cg2 2_555 0.93 2.82 3.6435(17) 148
    C17 H17A Cg2 8_655 0.97 2.78 3.7065(17) 159
    C21 H21 Cg1 7_565 0.93 2.49 3.4174(18) 175
    C26 H26B Cg1 8_665 0.96 2.58 3.477(2) 156
data_global
_journal_date_recd_electronic     2010-05-04
_journal_date_accepted     2010-05-11
_journal_name_full     'Acta Crystallographica, Section E'
_journal_year     2010
_journal_volume     66
_journal_issue      6
_journal_page_first     o1345
_journal_page_last     o1345
_journal_paper_category     QO
_journal_coeditor_code     CI5092
_publ_contact_author_name     'Dr. S. Selvanayagam'
_publ_contact_author_address
;   Department of Physics
    Kalasalingam University
    Krishnankoil 626 190
    India
;
_publ_contact_author_email     's_selvanayagam@rediffmail.com'
_publ_contact_author_fax     91-4563-289322
_publ_contact_author_phone     91-4563-289042
_publ_section_title
;\
Methyl
4-phenyl-1,2,3,3a,4,4a,5,12<i>c</i>-octahydronaphtho[1',2':3,2]furo[5,4-\
<i>b</i>]pyrrolizine-4a-carboxylate
;
loop_
    _publ_author_name
    _publ_author_address
    'S. Selvanayagam'
;     Department of Physics
      Kalasalingam University
      Krishnankoil 626 190
      India
;
    'B. Sridhar'
;     Laboratory of X-ray Crystallography
      Indian Institute of Chemical Technology
      Hyderabad 500 007
      India
;
    'K. Ravikumar'
;     Laboratory of X-ray Crystallography
      Indian Institute of Chemical Technology
      Hyderabad 500 007
      India
;
    'S. Kathiravan'
;     Department of Organic Chemistry
      University of Madras
      Guindy Campus
      Chennai 600 025
      India
;
    'R. Raghunathan'
;     Department of Organic Chemistry
      University of Madras
      Guindy Campus
      Chennai 600 025
      India
;
