# Supplementary material for: Methyl 4-phenyl-1,2,3,3a,4,4a,5,12c-octa­hydronaphtho[1′,2′:3,2]furo[5,4-b]pyrrolizine-4a-carboxyl­ate
Source: Acta Crystallogr Sect E Struct Rep Online. 2010 May 15;66(Pt 6):o1345. doi: 10.1107/S1600536810017307 (PMC2979659; doi:10.1107/S1600536810017307)
Supplement: Supplementary file 2 [file e-66-o1345-Isup2.hkl]

# 
# h,k,l, Fc-squared, Fo-squared, sigma(Fo-squared) and status flag 
# 
data_I
_shelx_title ' AG40 in Pbca' 
_shelx_refln_list_code          4 
_shelx_F_calc_maximum      294.61 
_exptl_crystal_F_000      1696.00 
_reflns_d_resolution_high  0.7567 
 
loop_ 
 _symmetry_equiv_pos_as_xyz 
 'x, y, z' 
 '-x+1/2, -y, z+1/2' 
 '-x, y+1/2, -z+1/2' 
 'x+1/2, -y+1/2, -z' 
 '-x, -y, -z' 
 'x-1/2, y, -z-1/2' 
 'x, -y-1/2, z-1/2' 
 '-x-1/2, y-1/2, z' 
 
_cell_length_a    15.0117 
_cell_length_b    13.3421 
_cell_length_c    20.0242 
_cell_angle_alpha  90.000 
_cell_angle_beta   90.000 
_cell_angle_gamma  90.000 
 
_shelx_F_squared_multiplier     1.000 
 
loop_ 
 _refln_index_h 
 _refln_index_k 
 _refln_index_l 
 _refln_F_squared_calc 
 _refln_F_squared_meas 
 _refln_F_squared_sigma 
 _refln_observed_status 
   2   0   0    61610.44    65259.66    917.90 o 
   4   0   0    30562.40    31778.41    387.34 o 
   6   0   0      871.89      881.28     13.09 o 
   8   0   0       70.50       46.42      2.89 o 
  10   0   0     3575.32     3394.99     45.42 o 
  12   0   0     1679.20     1393.49     23.20 o 
  14   0   0      211.97      220.54      8.89 o 
  16   0   0      557.99      575.50     19.73 o 
  18   0   0       58.66       47.16     11.55 o 
   2   1   0    22127.30    24161.21    209.26 o 
   4   1   0    15046.99    15904.80    137.92 o 
   6   1   0     8301.09     9312.59     81.78 o 
   8   1   0     5163.24     5588.72     50.42 o 
  10   1   0      674.16      618.50      8.06 o 
  12   1   0       21.42       15.25      2.11 o 
  14   1   0     1083.10     1004.98     17.46 o 
  16   1   0        8.99        4.49      4.45 o 
  18   1   0       13.84        5.77      8.66 o 
   0   2   0        8.06        9.22      0.96 o 
   2   2   0    13036.04    14388.63    124.74 o 
   4   2   0    20392.66    20451.72    177.04 o 
   6   2   0     3434.19     4021.38     36.40 o 
   8   2   0     8900.67    10266.45     90.62 o 
  10   2   0      854.02      865.13     10.31 o 
  12   2   0      620.65      570.93      9.73 o 
  14   2   0        0.08        5.09      2.60 o 
  16   2   0        8.81       10.14      5.55 o 
  18   2   0       21.52       24.06      7.49 o 
   2   3   0    39617.55    44184.95    380.81 o 
   4   3   0     4554.10     4619.02     41.20 o 
   6   3   0     2363.16     2706.69     26.77 o 
   8   3   0       29.88       32.36      1.89 o 
  10   3   0      771.83      820.38      9.96 o 
  12   3   0      107.30       98.03      3.89 o 
  14   3   0      508.72      461.45     15.16 o 
  16   3   0       43.12       60.64      5.74 o 
  18   3   0      501.94      498.73     20.42 o 
   0   4   0      572.05      519.39      8.05 o 
   2   4   0     7070.54     7541.41     66.20 o 
   4   4   0     4563.24     4794.29     42.95 o 
   6   4   0    10978.67    12322.12    108.00 o 
   8   4   0      844.51      923.78     10.97 o 
  10   4   0     1467.05     1433.07     24.72 o 
  12   4   0      583.16      523.05      9.45 o 
  14   4   0      530.92      467.19     12.02 o 
  16   4   0      547.45      557.20     13.78 o 
  18   4   0       41.63       50.65      7.39 o 
   2   5   0      105.45      107.81      2.61 o 
   4   5   0     3144.90     3422.57     31.35 o 
   6   5   0      493.05      516.83      6.62 o 
   8   5   0      212.45      258.82      5.04 o 
  10   5   0      583.76      609.58     11.41 o 
  12   5   0        4.20        2.58      3.47 o 
  14   5   0      307.66      282.95      9.48 o 
  16   5   0        1.05       -3.85      3.85 o 
  18   5   0      178.60      207.28     23.91 o 
   0   6   0     3170.10     3513.90     45.42 o 
   2   6   0      167.73      121.28      2.72 o 
   4   6   0     4273.55     4486.14     40.83 o 
   6   6   0     2038.19     2124.93     20.87 o 
   8   6   0        0.03        8.77      1.83 o 
  10   6   0       38.64       51.10      3.46 o 
  12   6   0       27.42       29.23      4.45 o 
  14   6   0        5.54       17.94      4.19 o 
  16   6   0       97.06       94.30      6.85 o 
  18   6   0      303.85      342.33     12.37 o 
   2   7   0     2917.52     2904.48     27.32 o 
   4   7   0      524.40      565.19      7.23 o 
   6   7   0      513.63      587.37      7.66 o 
   8   7   0     1616.80     1490.75     20.16 o 
  10   7   0      977.59      980.35     18.04 o 
  12   7   0      427.08      427.62     13.75 o 
  14   7   0        5.76        2.25      3.80 o 
  16   7   0        1.96       13.19      4.55 o 
  18   7   0       49.30       55.01      9.53 o 
   0   8   0      419.36      376.45      7.93 o 
   2   8   0     5928.39     6237.61     56.26 o 
   4   8   0      203.27      194.23      3.93 o 
   6   8   0       28.55       26.40      2.20 o 
   8   8   0     1667.09     1538.97     21.90 o 
  10   8   0      315.24      323.98      9.84 o 
  12   8   0      167.34      156.32      7.45 o 
  14   8   0      146.56      151.38      7.91 o 
  16   8   0        2.89       -4.16      4.16 o 
   2   9   0     1034.69     1053.36     12.86 o 
   4   9   0       71.00       61.94      2.57 o 
   6   9   0       27.26       21.86      3.16 o 
   8   9   0     1752.33     1734.40     27.90 o 
  10   9   0      161.53      147.54      7.33 o 
  12   9   0       18.66       11.21      4.07 o 
  14   9   0        0.03       -1.46      3.89 o 
  16   9   0       46.50       65.17      7.08 o 
   0  10   0     1679.40     1603.21     24.16 o 
   2  10   0      745.20      745.18     10.16 o 
   4  10   0     1343.91     1318.69     15.96 o 
   6  10   0      146.35      129.51      5.41 o 
   8  10   0      244.95      217.58     11.14 o 
  10  10   0       69.35       68.56      5.61 o 
  12  10   0       23.42       24.52      4.74 o 
  14  10   0       24.63       14.16      5.20 o 
   2  11   0      446.61      397.36      7.26 o 
   4  11   0      472.45      444.66      9.63 o 
   6  11   0       21.11       26.21      4.33 o 
   8  11   0        0.98        3.27      3.58 o 
  10  11   0      390.54      412.34     11.77 o 
  12  11   0      111.56      130.04      7.81 o 
  14  11   0        3.81        3.27      4.55 o 
   0  12   0     1032.74     1102.68     18.98 o 
   2  12   0      144.22      123.97      4.40 o 
   4  12   0     1113.22     1123.09     19.63 o 
   6  12   0      198.49      176.12      7.57 o 
   8  12   0       41.38       45.17      5.16 o 
  10  12   0        1.07       -2.72      3.71 o 
  12  12   0        2.41       10.36      6.46 o 
   2  13   0       31.59       32.45      3.82 o 
   4  13   0      645.61      647.37     16.16 o 
   6  13   0      671.15      712.36     19.31 o 
   8  13   0       79.81       59.34      5.74 o 
  10  13   0      126.68      123.28      7.90 o 
  12  13   0      144.57      177.86      9.61 o 
   0  14   0      143.70      142.25      9.85 o 
   2  14   0      242.16      248.86      9.12 o 
   4  14   0       51.60       64.04      5.61 o 
   6  14   0        9.19       11.23      4.19 o 
   8  14   0       88.37       92.18      7.19 o 
  10  14   0        1.22        2.95      5.42 o 
   2  15   0       39.95       41.72      5.91 o 
   4  15   0        8.35       27.46      6.93 o 
   6  15   0      210.45      228.05      9.61 o 
   8  15   0       43.48       41.34      6.00 o 
  10  15   0        8.24       12.51     10.59 o 
   0  16   0       38.38       45.23     11.55 o 
   2  16   0       55.67       63.29     11.07 o 
   4  16   0        8.27       11.92      5.30 o 
   6  16   0       77.87       95.08      8.62 o 
   8  16   0       11.92       12.51     10.59 o 
   2  17   0      273.55      284.86     22.13 o 
   4  17   0      496.59      508.90     20.75 o 
   1   1   1       35.96       95.17      3.90 o 
   2   1   1        0.00        7.43      0.94 o 
   3   1   1       76.12       79.22      1.71 o 
   4   1   1      308.87      295.82      9.49 o 
   5   1   1     1612.00     1610.69     11.22 o 
   6   1   1       93.60      108.55      7.34 o 
   7   1   1     1239.27     1297.18      9.67 o 
   8   1   1       14.62       20.14      1.15 o 
   9   1   1     1051.53     1033.69      8.10 o 
  10   1   1      251.92      283.28      3.70 o 
  11   1   1      186.53      183.38      3.18 o 
  12   1   1       11.71       14.27      1.53 o 
  13   1   1      212.39      210.46      3.73 o 
  14   1   1       49.54       45.33      2.53 o 
  15   1   1       26.70       20.24      2.54 o 
  16   1   1        1.07       -2.57      2.57 o 
  17   1   1       23.40       23.70      4.18 o 
  18   1   1        1.04       -3.79      5.75 o 
  19   1   1        4.05        3.61      7.22 o 
   0   2   1     3370.96     3710.33     32.67 o 
   1   2   1    16975.81    17767.06    108.93 o 
   2   2   1      211.34      282.39      8.06 o 
   3   2   1      101.84      149.17      2.45 o 
   4   2   1      135.67      126.28      7.07 o 
   5   2   1     3987.52     4005.82     25.44 o 
   6   2   1      733.42      718.53      5.79 o 
   7   2   1      410.68      398.64      3.83 o 
   8   2   1       19.75       21.65      1.18 o 
   9   2   1       19.85       48.23      1.67 o 
  10   2   1       10.82       19.73      1.35 o 
  11   2   1      474.71      424.54      4.80 o 
  12   2   1      354.50      319.32      4.67 o 
  13   2   1      364.45      356.22      5.25 o 
  14   2   1      146.97      150.88      4.75 o 
  15   2   1        3.27        5.34      2.59 o 
  16   2   1       49.19       51.76      4.30 o 
  17   2   1       88.59       79.59      5.29 o 
  18   2   1       51.32       52.78      6.00 o 
  19   2   1        7.31       15.40      7.49 o 
   1   3   1     7131.82     7351.27     45.40 o 
   2   3   1    12302.61    13062.70     80.25 o 
   3   3   1    13106.64    13816.61     87.58 o 
   4   3   1      529.95      601.16      8.17 o 
   5   3   1       44.72       30.54      1.11 o 
   6   3   1       68.59       57.03      2.36 o 
   7   3   1     1348.09     1473.50     10.50 o 
   8   3   1      564.29      624.39      9.89 o 
   9   3   1      241.49      263.04      3.32 o 
  10   3   1        0.14        1.70      1.07 o 
  11   3   1       46.66       49.95      1.98 o 
  12   3   1      179.85      166.44      6.58 o 
  13   3   1     1125.10     1062.29     10.88 o 
  14   3   1       33.23       28.84      2.63 o 
  15   3   1      497.44      515.97      8.44 o 
  16   3   1        4.92        5.15      2.91 o 
  17   3   1       12.12       13.64      4.21 o 
  18   3   1        2.59        4.89      4.16 o 
  19   3   1        0.11       14.52      6.28 o 
   0   4   1     1076.43     1170.74     11.39 o 
   1   4   1     2106.04     2108.58     13.76 o 
   2   4   1       63.22       58.81      4.00 o 
   3   4   1     3415.80     3494.55     22.30 o 
   4   4   1     1202.26     1184.54     16.05 o 
   5   4   1      329.06      406.82      4.11 o 
   6   4   1       26.36       27.88      2.14 o 
   7   4   1     1944.94     2056.55     15.13 o 
   8   4   1        2.13        3.65      1.03 o 
   9   4   1      648.26      548.44      5.82 o 
  10   4   1       13.77       10.57      1.49 o 
  11   4   1      270.91      247.73      4.49 o 
  12   4   1      319.71      313.02      5.09 o 
  13   4   1      261.79      263.05      5.38 o 
  14   4   1        0.95       -0.33      2.10 o 
  15   4   1        0.96       -0.14      2.53 o 
  16   4   1      184.56      182.13      5.98 o 
  17   4   1       87.71      103.96      5.39 o 
  18   4   1       17.04       27.97      4.51 o 
  19   4   1        2.30        0.23      4.21 o 
   1   5   1      356.17      374.85      3.40 o 
   2   5   1       98.14       83.56      1.87 o 
   3   5   1      314.81      283.94      2.94 o 
   4   5   1       10.97       13.90      0.91 o 
   5   5   1      569.66      580.95      4.96 o 
   6   5   1      151.33      153.08      2.30 o 
   7   5   1       39.13       49.96      1.52 o 
   8   5   1      329.55      311.13      3.85 o 
   9   5   1      319.55      352.64      4.43 o 
  10   5   1      552.51      556.68      6.37 o 
  11   5   1      899.54      891.04      9.89 o 
  12   5   1      162.20      136.51      3.96 o 
  13   5   1      201.21      181.83      5.33 o 
  14   5   1       37.73       32.40      3.18 o 
  15   5   1       11.24        4.54      2.82 o 
  16   5   1        0.20        1.96      2.82 o 
  17   5   1        3.93        0.80      3.08 o 
  18   5   1        0.28        2.26      3.84 o 
   0   6   1      450.37      448.41      5.77 o 
   1   6   1       34.11       31.87      1.10 o 
   2   6   1       38.38       49.09      1.32 o 
   3   6   1       84.94       83.35      1.71 o 
   4   6   1      362.58      354.47      3.56 o 
   5   6   1       11.64       27.34      1.17 o 
   6   6   1      140.31      134.77      2.28 o 
   7   6   1     1095.67     1152.94      9.31 o 
   8   6   1      302.81      291.30      4.33 o 
   9   6   1       48.23       48.88      2.41 o 
  10   6   1       34.85       22.70      2.30 o 
  11   6   1      864.28      843.46     10.29 o 
  12   6   1       61.50       51.05      3.40 o 
  13   6   1     1417.09     1293.05     18.90 o 
  14   6   1      590.59      562.36     11.49 o 
  15   6   1      164.41      156.53      5.51 o 
  16   6   1        7.58        7.95      3.03 o 
  17   6   1      336.21      376.23      8.70 o 
  18   6   1       22.07       29.41      4.31 o 
   1   7   1      726.10      782.74      6.34 o 
   2   7   1     5258.05     5552.47     35.44 o 
   3   7   1        1.66        1.98      1.03 o 
   4   7   1      354.08      401.48      4.55 o 
   5   7   1      679.54      704.11      6.05 o 
   6   7   1      704.05      685.15      6.40 o 
   7   7   1        6.49        5.90      1.25 o 
   8   7   1       12.93       12.84      1.74 o 
   9   7   1       77.46       75.07      3.02 o 
  10   7   1       26.22       20.41      2.57 o 
  11   7   1       97.19       93.39      4.02 o 
  12   7   1       65.27       62.20      4.24 o 
  13   7   1        8.88       19.30      3.11 o 
  14   7   1      112.90      105.95      6.55 o 
  15   7   1      171.31      165.54      6.77 o 
  16   7   1       34.12       39.16      3.94 o 
  17   7   1        2.00        2.89      3.32 o 
  18   7   1        2.93       10.74      5.91 o 
   0   8   1     1192.12     1376.02     14.45 o 
   1   8   1      655.84      670.78      5.84 o 
   2   8   1     1112.19     1179.49      9.00 o 
   3   8   1       84.30       96.88      2.02 o 
   4   8   1      850.86      849.74      7.07 o 
   5   8   1     1122.14     1088.25     14.40 o 
   6   8   1      725.75      666.40      7.83 o 
   7   8   1      171.94      177.96      3.65 o 
   8   8   1      488.97      466.59      7.43 o 
   9   8   1      481.47      386.46      6.93 o 
  10   8   1       97.95       87.47      4.02 o 
  11   8   1      619.14      550.31      9.31 o 
  12   8   1        2.52        2.73      2.54 o 
  13   8   1      169.18      170.65      7.38 o 
  14   8   1        0.04       -2.22      2.56 o 
  15   8   1        0.21        2.71      3.05 o 
  16   8   1       11.26       13.38      3.44 o 
  17   8   1        8.75       18.81      4.33 o 
   1   9   1      439.07      455.52      4.67 o 
   2   9   1      575.40      623.78      5.77 o 
   3   9   1      272.99      239.32      3.26 o 
   4   9   1      309.40      280.41      3.77 o 
   5   9   1      261.41      245.38      3.95 o 
   6   9   1      775.35      715.68      9.40 o 
   7   9   1      260.71      257.22      5.45 o 
   8   9   1      156.93      145.00      4.41 o 
   9   9   1      308.83      279.09      6.45 o 
  10   9   1        9.86       10.78      2.71 o 
  11   9   1      460.75      443.62      8.54 o 
  12   9   1        0.89       -0.39      2.58 o 
  13   9   1       26.90       29.64      3.41 o 
  14   9   1        2.48        4.41      3.18 o 
  15   9   1        0.38        0.66      2.97 o 
  16   9   1       17.09       22.01      4.41 o 
   0  10   1        5.53        3.90      1.67 o 
   1  10   1       74.20       99.32      2.58 o 
   2  10   1      653.59      641.61     10.26 o 
   3  10   1     3601.60     3576.18     25.83 o 
   4  10   1     1769.06     1725.25     14.57 o 
   5  10   1     1338.58     1395.41     13.67 o 
   6  10   1      935.68      916.42     11.50 o 
   7  10   1      174.25      154.91      5.64 o 
   8  10   1       39.21       43.00      3.39 o 
   9  10   1       59.23       64.96      3.86 o 
  10  10   1        0.28       -1.53      2.33 o 
  11  10   1       21.91       16.51      3.47 o 
  12  10   1       29.63       30.42      3.55 o 
  13  10   1      259.97      203.99      6.45 o 
  14  10   1       61.72       67.94      4.58 o 
  15  10   1       11.17       11.00      4.04 o 
   1  11   1      555.22      549.13      5.72 o 
   2  11   1       21.86       23.79      1.74 o 
   3  11   1      177.40      188.09      3.95 o 
   4  11   1     1262.74     1191.66     12.31 o 
   5  11   1      220.70      210.77      5.81 o 
   6  11   1      944.31      937.58     11.96 o 
   7  11   1      224.84      198.76      5.59 o 
   8  11   1        2.88        0.57      2.33 o 
   9  11   1      170.61      120.97      4.92 o 
  10  11   1        0.50       -1.10      2.51 o 
  11  11   1     1115.85     1087.59     15.47 o 
  12  11   1      119.31      126.30      5.52 o 
  13  11   1        6.89       10.43      3.34 o 
  14  11   1       83.82       94.07      5.36 o 
   0  12   1      113.30      117.57      4.78 o 
   1  12   1      314.72      319.98      5.02 o 
   2  12   1        0.39        0.45      1.61 o 
   3  12   1       53.39       50.02      2.56 o 
   4  12   1      630.55      596.48      8.33 o 
   5  12   1      317.75      302.18      6.27 o 
   6  12   1      172.46      161.88      5.22 o 
   7  12   1       17.81       15.19      2.74 o 
   8  12   1       17.41       17.96      3.03 o 
   9  12   1      296.83      312.18      7.48 o 
  10  12   1       62.51       57.72      4.22 o 
  11  12   1       17.68       18.48      3.41 o 
  12  12   1       21.25       16.52      3.55 o 
  13  12   1        2.06        7.09      3.43 o 
   1  13   1       56.91       54.31      3.24 o 
   2  13   1       63.00       62.70      3.13 o 
   3  13   1        3.01        5.90      2.24 o 
   4  13   1       60.35       63.54      3.89 o 
   5  13   1      159.64      148.71      5.13 o 
   6  13   1       28.22       23.13      3.11 o 
   7  13   1       31.45       32.88      3.39 o 
   8  13   1        0.57        2.35      2.56 o 
   9  13   1       30.39       29.33      3.48 o 
  10  13   1       76.68       85.38      4.95 o 
  11  13   1       27.63       28.22      3.97 o 
  12  13   1      226.76      242.78      7.64 o 
   0  14   1      269.64      271.47     11.73 o 
   1  14   1      390.28      385.69      7.67 o 
   2  14   1       13.98       12.11      2.82 o 
   3  14   1      105.97       99.89      4.49 o 
   4  14   1       35.47       43.51      3.82 o 
   5  14   1        8.15        6.45      2.71 o 
   6  14   1      112.21      121.52      5.17 o 
   7  14   1      183.92      190.50      6.20 o 
   8  14   1        2.86       -0.20      2.88 o 
   9  14   1       18.85       18.14      3.43 o 
  10  14   1        6.20        8.17      3.40 o 
  11  14   1        4.55        3.21      5.56 o 
   1  15   1       13.83       12.33      3.92 o 
   2  15   1       16.62       17.32      3.67 o 
   3  15   1      183.19      198.68      6.90 o 
   4  15   1      170.84      199.47      8.68 o 
   5  15   1      384.18      415.25      9.45 o 
   6  15   1       17.78       25.99      3.79 o 
   7  15   1        0.04       -1.25      3.00 o 
   8  15   1       14.10       13.45      3.50 o 
   9  15   1        6.98        8.27      3.48 o 
  10  15   1       52.23       35.61     12.51 o 
   0  16   1        1.73        5.77      8.66 o 
   1  16   1       88.25       93.10      7.95 o 
   2  16   1       11.09        8.56      5.17 o 
   3  16   1        0.14        0.99      3.68 o 
   4  16   1       22.97       30.19      4.55 o 
   5  16   1        4.42       12.26      4.05 o 
   6  16   1        1.78       -1.25      3.72 o 
   7  16   1       33.59       43.69      5.04 o 
   8  16   1        0.00       -0.71      6.44 o 
   1  17   1        6.08        4.81      9.62 o 
   2  17   1        7.60        1.28      7.12 o 
   3  17   1        6.34        8.35      5.91 o 
   4  17   1        7.84       14.85      5.21 o 
   5  17   1       48.53       62.33      7.88 o 
   0   0   2    14791.78    15927.25    196.00 o 
   1   0   2    29803.82    33361.97    289.57 o 
   2   0   2       37.26       73.78      2.15 o 
   3   0   2        2.65        5.08      0.98 o 
   4   0   2     6439.52     6619.51     62.02 o 
   5   0   2     1650.84     1729.06     16.30 o 
   6   0   2     3665.38     4275.41     38.53 o 
   7   0   2     2129.50     2301.39     21.87 o 
   8   0   2     1580.80     1886.64     19.86 o 
   9   0   2     2606.97     3013.20     28.61 o 
  10   0   2      370.36      413.79      7.46 o 
  11   0   2       27.31       29.99      2.26 o 
  12   0   2      386.20      361.95      7.07 o 
  13   0   2      255.85      257.88      7.13 o 
  14   0   2      129.02      119.09      4.59 o 
  15   0   2      299.32      297.16      9.50 o 
  16   0   2        0.46        3.56      3.58 o 
  17   0   2       13.40        6.51      4.37 o 
  18   0   2       21.48       10.59      8.66 o 
  19   0   2        0.20        0.00      8.66 o 
   1   1   2      248.40      240.22      7.50 o 
   2   1   2     1575.35     1600.15     11.48 o 
   3   1   2    14224.79    15006.52     92.05 o 
   4   1   2      193.23      265.51      2.79 o 
   5   1   2      433.60      385.68      5.30 o 
   6   1   2        4.89        9.48      0.85 o 
   7   1   2      779.27      864.27     10.60 o 
   8   1   2        0.19        3.54      1.11 o 
   9   1   2     3303.79     3534.46     25.01 o 
  10   1   2        3.48        6.01      1.18 o 
  11   1   2      154.07      141.13      2.78 o 
  12   1   2      989.76      861.63     10.01 o 
  13   1   2      583.43      566.48      7.29 o 
  14   1   2       86.26       62.50      2.95 o 
  15   1   2       58.65       72.77      3.53 o 
  16   1   2      171.55      191.91      5.81 o 
  17   1   2        0.41        1.48      3.56 o 
  18   1   2       27.32       30.78      5.16 o 
  19   1   2       50.13       55.82     13.47 o 
   0   2   2    36967.18    39447.92    340.69 o 
   1   2   2     5128.06     5749.62     38.06 o 
   2   2   2    19208.28    20216.98    137.16 o 
   3   2   2     2258.50     2333.85     15.56 o 
   4   2   2     5680.75     5824.92     36.36 o 
   5   2   2      301.14      213.23      4.26 o 
   6   2   2      180.79      232.88      3.31 o 
   7   2   2      327.19      342.04      3.50 o 
   8   2   2     1762.61     1653.31     12.14 o 
   9   2   2      959.28      956.87      8.38 o 
  10   2   2       14.62       15.60      1.29 o 
  11   2   2      620.22      633.18      7.09 o 
  12   2   2      166.41      166.61      3.36 o 
  13   2   2      534.25      539.31      7.79 o 
  14   2   2      307.75      271.25      4.96 o 
  15   2   2       61.68       70.58      3.69 o 
  16   2   2       52.19       38.52      3.71 o 
  17   2   2      102.24      103.60      6.27 o 
  18   2   2       58.39       54.49      7.22 o 
  19   2   2       22.24       37.89      6.79 o 
   1   3   2    10415.97    11087.26     68.19 o 
   2   3   2     2449.27     2544.98     17.64 o 
   3   3   2    11264.14    11817.29     72.83 o 
   4   3   2       37.56       50.42      1.41 o 
   5   3   2      827.64      904.11      8.99 o 
   6   3   2     2925.76     3338.28     21.68 o 
   7   3   2      593.95      606.47      5.18 o 
   8   3   2     1546.58     1658.45     11.82 o 
   9   3   2      340.17      292.99      3.85 o 
  10   3   2      247.57      214.60      4.33 o 
  11   3   2      769.32      794.99      7.72 o 
  12   3   2       35.58       45.18      2.76 o 
  13   3   2      234.61      231.03      4.52 o 
  14   3   2      151.05      145.07      4.03 o 
  15   3   2       52.04       53.02      3.44 o 
  16   3   2       98.74      112.82      5.12 o 
  17   3   2       13.73       20.00      4.28 o 
  18   3   2       11.67       18.36      4.92 o 
  19   3   2        6.45       11.44      7.08 o 
   0   4   2    11118.55    11319.28     98.55 o 
   1   4   2     6753.46     6982.01     43.40 o 
   2   4   2      106.98       89.75      2.04 o 
   3   4   2      383.08      304.41      3.78 o 
   4   4   2     1487.70     1628.52     11.10 o 
   5   4   2       16.85       16.92      1.11 o 
   6   4   2        2.04        5.46      1.20 o 
   7   4   2     1251.17     1421.50     10.81 o 
   8   4   2      605.30      607.37      5.74 o 
   9   4   2     2000.82     2095.47     20.44 o 
  10   4   2      138.79      125.00      2.82 o 
  11   4   2     1143.49     1096.76     10.75 o 
  12   4   2       98.22       79.49      4.20 o 
  13   4   2        8.06        2.53      1.96 o 
  14   4   2       30.81       33.54      2.97 o 
  15   4   2      106.24      114.85      4.36 o 
  16   4   2      110.45      114.76      5.29 o 
  17   4   2      299.61      314.05      8.23 o 
  18   4   2      301.00      311.08     11.53 o 
  19   4   2        0.44        7.57      5.91 o 
   1   5   2      613.46      592.21      5.35 o 
   2   5   2      931.69      973.86      7.11 o 
   3   5   2      876.38      891.17      6.65 o 
   4   5   2      148.46      144.86      3.60 o 
   5   5   2       44.78       44.27      1.55 o 
   6   5   2      556.03      570.44      8.31 o 
   7   5   2     4807.97     5203.90     34.58 o 
   8   5   2      326.44      360.46      4.41 o 
   9   5   2      631.33      652.45     10.27 o 
  10   5   2      707.65      656.84      7.90 o 
  11   5   2       59.72       67.16      2.91 o 
  12   5   2        1.27        1.23      2.00 o 
  13   5   2      511.42      464.47      7.83 o 
  14   5   2        7.14        7.34      2.66 o 
  15   5   2        1.36        1.31      2.54 o 
  16   5   2       52.84       60.64      4.19 o 
  17   5   2       13.61       16.21      3.62 o 
  18   5   2       18.93       14.08      3.93 o 
   0   6   2      646.19      695.29      7.94 o 
   1   6   2     2105.20     2334.70     15.62 o 
   2   6   2      337.39      390.20      3.75 o 
   3   6   2       83.48       97.78      2.91 o 
   4   6   2       46.35       47.56      1.39 o 
   5   6   2        0.82        4.03      1.06 o 
   6   6   2      710.14      778.74      6.41 o 
   7   6   2      496.00      508.60      5.11 o 
   8   6   2      349.95      301.33      5.28 o 
   9   6   2       73.05       58.96      2.38 o 
  10   6   2      319.33      262.76      4.86 o 
  11   6   2      131.37      102.86      4.32 o 
  12   6   2      503.19      476.64      7.39 o 
  13   6   2      552.87      530.96      9.26 o 
  14   6   2       79.30       79.07      4.26 o 
  15   6   2       21.57       14.10      3.05 o 
  16   6   2       41.14       45.25      3.90 o 
  17   6   2       18.48       17.49      3.55 o 
  18   6   2       19.02       18.55      4.66 o 
   1   7   2      547.18      522.32      6.26 o 
   2   7   2      171.59      161.99      2.38 o 
   3   7   2      136.26      103.00      1.92 o 
   4   7   2       62.68       69.23      1.97 o 
   5   7   2     1511.06     1488.63     10.85 o 
   6   7   2      102.51       82.23      2.38 o 
   7   7   2       37.91       35.48      1.84 o 
   8   7   2        0.04        1.56      1.48 o 
   9   7   2       48.08       47.41      2.66 o 
  10   7   2      254.98      259.65      6.59 o 
  11   7   2      727.55      691.42     12.49 o 
  12   7   2       18.58       22.86      3.00 o 
  13   7   2      187.90      165.69      5.44 o 
  14   7   2      108.69      100.81      4.75 o 
  15   7   2       52.89       62.87      4.31 o 
  16   7   2       74.95       70.39      4.62 o 
  17   7   2        1.19       -2.06      3.08 o 
  18   7   2        0.21       -0.27      7.12 o 
   0   8   2       26.33       24.89      1.86 o 
   1   8   2      700.52      731.80      6.21 o 
   2   8   2       25.51       20.25      1.40 o 
   3   8   2      125.59      148.38      2.84 o 
   4   8   2       56.60       64.50      1.74 o 
   5   8   2       54.30       58.13      2.12 o 
   6   8   2       31.70       26.64      1.79 o 
   7   8   2      338.21      310.98      9.48 o 
   8   8   2       34.73       27.28      2.25 o 
   9   8   2      193.67      198.11      6.17 o 
  10   8   2      289.85      296.90      6.63 o 
  11   8   2       13.36       19.51      2.95 o 
  12   8   2      190.64      155.68      5.30 o 
  13   8   2        5.59        2.98      3.15 o 
  14   8   2       41.55       34.90      3.53 o 
  15   8   2      110.17      115.86      5.50 o 
  16   8   2       70.84       87.76      5.12 o 
  17   8   2      137.28      173.88      8.26 o 
   1   9   2     1917.71     2001.97     14.31 o 
   2   9   2       25.11       20.30      1.32 o 
   3   9   2      575.51      601.35      6.29 o 
   4   9   2      314.36      299.64      5.16 o 
   5   9   2      704.86      689.70      7.25 o 
   6   9   2     1906.39     1883.53     16.33 o 
   7   9   2      248.24      218.00      5.08 o 
   8   9   2      594.11      549.51      8.42 o 
   9   9   2        0.55        3.99      2.28 o 
  10   9   2        0.34        3.60      2.43 o 
  11   9   2      684.53      652.74     10.61 o 
  12   9   2       47.26       49.34      3.77 o 
  13   9   2        3.11        3.94      2.71 o 
  14   9   2        0.39       -2.48      2.48 o 
  15   9   2       68.95       81.68      4.92 o 
  16   9   2       32.51       43.54      4.34 o 
   0  10   2      581.96      598.62      8.15 o 
   1  10   2       90.14       67.39      2.01 o 
   2  10   2      615.82      580.58      6.50 o 
   3  10   2      694.48      666.30      8.83 o 
   4  10   2        7.54       12.48      1.71 o 
   5  10   2      204.84      184.13      3.80 o 
   6  10   2      179.58      151.59      6.70 o 
   7  10   2     1238.29     1265.50     14.71 o 
   8  10   2       40.87       42.49      3.08 o 
   9  10   2      238.23      230.23      6.07 o 
  10  10   2      314.26      287.27      6.80 o 
  11  10   2       40.97       40.24      3.54 o 
  12  10   2        3.96        0.74      2.69 o 
  13  10   2        0.00       -2.75      2.80 o 
  14  10   2      107.71      126.49      5.69 o 
  15  10   2       91.10      103.97      5.50 o 
   1  11   2      831.86      768.83      7.42 o 
   2  11   2      694.93      656.20      6.95 o 
   3  11   2      824.86      783.81     11.85 o 
   4  11   2      517.22      488.30      6.51 o 
   5  11   2       22.09       28.94      2.79 o 
   6  11   2       24.14       24.61      3.69 o 
   7  11   2      855.83      851.94     11.79 o 
   8  11   2       10.03        7.48      2.69 o 
   9  11   2      132.42      118.40      4.83 o 
  10  11   2        0.12        2.53      2.71 o 
  11  11   2       18.99       16.72      3.29 o 
  12  11   2        8.60        4.86      3.07 o 
  13  11   2      164.04      167.59      6.27 o 
  14  11   2       89.03      106.55      5.63 o 
   0  12   2        1.26        3.81      2.20 o 
   1  12   2      332.59      325.05      5.03 o 
   2  12   2      267.62      244.58      4.43 o 
   3  12   2      271.04      253.56      7.21 o 
   4  12   2      142.64      130.32      5.46 o 
   5  12   2       20.92       20.40      2.65 o 
   6  12   2      106.45      101.20      4.05 o 
   7  12   2       41.24       46.88      3.50 o 
   8  12   2        1.04        0.67      2.58 o 
   9  12   2       34.88       40.31      3.73 o 
  10  12   2      245.70      250.49      6.91 o 
  11  12   2      162.59      177.81      6.24 o 
  12  12   2        3.15        0.95      3.91 o 
  13  12   2       52.92       55.81      4.75 o 
   1  13   2        1.06        3.19      1.98 o 
   2  13   2       25.25       22.04      2.47 o 
   3  13   2       23.03       25.75      3.03 o 
   4  13   2       26.49       29.03      2.95 o 
   5  13   2      229.50      240.46      5.91 o 
   6  13   2      150.48      151.50      5.26 o 
   7  13   2      105.96       98.74      4.67 o 
   8  13   2      125.36      137.12      5.44 o 
   9  13   2       78.07       88.88      4.91 o 
  10  13   2        0.88        2.66      3.00 o 
  11  13   2       68.24       86.12      5.18 o 
  12  13   2        0.85        2.95      3.46 o 
   0  14   2       38.13       39.69      4.92 o 
   1  14   2       16.86       24.30      3.07 o 
   2  14   2       40.25       39.90      3.38 o 
   3  14   2        0.02        0.42      2.50 o 
   4  14   2      237.70      224.15      6.36 o 
   5  14   2       36.73       39.29      4.54 o 
   6  14   2       17.95       14.60      3.18 o 
   7  14   2        0.01        0.56      2.73 o 
   8  14   2       47.60       47.16      4.14 o 
   9  14   2      120.78      132.37      5.73 o 
  10  14   2       28.92       37.39      4.20 o 
  11  14   2        1.92       12.19      6.11 o 
   1  15   2        1.09        1.04      3.48 o 
   2  15   2        0.16        0.60      3.17 o 
   3  15   2        7.72        8.61      3.51 o 
   4  15   2       87.97       84.83      4.95 o 
   5  15   2       16.79       32.40      4.75 o 
   6  15   2       31.79       34.64      4.08 o 
   7  15   2       21.50       19.85      3.78 o 
   8  15   2       55.42       61.71      4.70 o 
   9  15   2       69.67       72.43      5.87 o 
  10  15   2        4.09        3.85      9.62 o 
   0  16   2        4.88       21.17      9.62 o 
   1  16   2        1.38        3.02      5.17 o 
   2  16   2       14.05       14.43      5.48 o 
   3  16   2       40.80       35.51      6.44 o 
   4  16   2        6.64        7.00      4.12 o 
   5  16   2        5.23        4.23      3.63 o 
   6  16   2       97.32      112.29      5.94 o 
   7  16   2       19.98       29.15      4.56 o 
   8  16   2        0.82       15.17      7.12 o 
   1  17   2       34.76       51.01     13.47 o 
   2  17   2        7.80        8.18      7.49 o 
   3  17   2        0.85        7.25      5.72 o 
   4  17   2       10.55       14.71      5.52 o 
   5  17   2        4.21       -1.79      9.14 o 
   1   1   3     4706.77     4878.80     32.39 o 
   2   1   3    42061.14    46594.10    294.26 o 
   3   1   3    11683.99    12551.88     77.20 o 
   4   1   3       25.93       28.08      2.77 o 
   5   1   3      176.48      150.35      3.63 o 
   6   1   3       31.11       27.54      1.21 o 
   7   1   3       24.79       35.56      1.33 o 
   8   1   3     1513.64     1567.31     11.22 o 
   9   1   3       51.58       69.04      2.57 o 
  10   1   3      947.58     1000.00      8.42 o 
  11   1   3      107.11       89.87      2.38 o 
  12   1   3      172.30      173.26      3.43 o 
  13   1   3       40.97       39.69      2.93 o 
  14   1   3     1120.33     1130.00     11.65 o 
  15   1   3       59.21       69.36      3.51 o 
  16   1   3      170.21      168.09      5.92 o 
  17   1   3       29.52       43.37      4.42 o 
  18   1   3       52.45       57.75      6.23 o 
  19   1   3        0.08        9.58      6.70 o 
   0   2   3    86796.52    93029.88    924.41 o 
   1   2   3    17647.80    18840.56    115.72 o 
   2   2   3    10929.48    11649.76     82.73 o 
   3   2   3    18809.68    19810.72    129.95 o 
   4   2   3    12937.63    13976.88     89.02 o 
   5   2   3     2259.66     2290.81     15.09 o 
   6   2   3     1549.97     1599.79     13.86 o 
   7   2   3      805.01      934.95      7.15 o 
   8   2   3      223.69      280.11      3.59 o 
   9   2   3      120.59      115.62      2.18 o 
  10   2   3       47.26       56.71      2.43 o 
  11   2   3      177.79      167.58      3.12 o 
  12   2   3      355.94      292.14      4.58 o 
  13   2   3      136.26      116.73      3.25 o 
  14   2   3       15.82       12.28      2.50 o 
  15   2   3        5.60        5.93      2.34 o 
  16   2   3      300.58      314.75      7.82 o 
  17   2   3       23.32       23.46      4.09 o 
  18   2   3        3.53        3.83      3.95 o 
  19   2   3       84.76      118.57     11.57 o 
   1   3   3     7366.10     7512.97     46.54 o 
   2   3   3       91.10       97.89      2.33 o 
   3   3   3     2874.55     2629.63     18.97 o 
   4   3   3      535.67      501.02      4.27 o 
   5   3   3     4079.27     4263.56     28.20 o 
   6   3   3     1783.18     1867.00     13.26 o 
   7   3   3       72.20       95.90      2.58 o 
   8   3   3     1930.09     2115.56     15.25 o 
   9   3   3      320.72      274.24      3.57 o 
  10   3   3        0.34        1.26      1.17 o 
  11   3   3       50.80       52.70      2.42 o 
  12   3   3      896.46      859.29      8.85 o 
  13   3   3      105.01      105.57      4.31 o 
  14   3   3      290.98      257.94      7.69 o 
  15   3   3      325.82      306.89      6.62 o 
  16   3   3       56.29       60.18      4.56 o 
  17   3   3       34.59       51.81      4.35 o 
  18   3   3        5.41        8.94      4.72 o 
  19   3   3       63.54       74.21      7.43 o 
   0   4   3    36938.34    40759.03    410.77 o 
   1   4   3      451.96      506.48      5.49 o 
   2   4   3     3561.90     3904.82     24.81 o 
   3   4   3     1315.77     1508.78     10.27 o 
   4   4   3      136.11      116.41      5.52 o 
   5   4   3      825.84      900.75      7.10 o 
   6   4   3     1074.20     1180.58     15.20 o 
   7   4   3     1438.28     1538.04     11.49 o 
   8   4   3      740.66      840.40      7.34 o 
   9   4   3       31.44       43.13      1.95 o 
  10   4   3      583.48      586.94      7.99 o 
  11   4   3      621.72      540.55      6.74 o 
  12   4   3      689.18      605.42      8.56 o 
  13   4   3       14.37       12.06      2.14 o 
  14   4   3       55.59       48.58      3.14 o 
  15   4   3       64.35       76.66      3.92 o 
  16   4   3      209.48      202.16      7.18 o 
  17   4   3       25.09       24.59      4.11 o 
  18   4   3       83.16       84.76      6.40 o 
  19   4   3        0.47       -5.50      5.50 o 
   1   5   3      461.73      540.89     15.84 o 
   2   5   3     2799.90     3005.93     19.51 o 
   3   5   3     1688.73     1574.16     11.55 o 
   4   5   3     1739.58     1909.18     13.41 o 
   5   5   3        0.00        1.31      0.81 o 
   6   5   3      197.59      243.76      3.05 o 
   7   5   3        1.16        2.92      1.01 o 
   8   5   3      120.71      137.49      3.66 o 
   9   5   3      246.62      193.43      3.73 o 
  10   5   3       52.25       48.30      2.35 o 
  11   5   3      319.27      323.67      5.97 o 
  12   5   3        4.79       10.27      2.18 o 
  13   5   3       77.80       70.39      3.98 o 
  14   5   3      149.48      149.64      5.39 o 
  15   5   3       91.66      102.37      4.63 o 
  16   5   3        0.34       -2.45      2.64 o 
  17   5   3        4.76        6.44      3.45 o 
  18   5   3       10.01       10.90      5.67 o 
   0   6   3      947.63     1199.82     12.35 o 
   1   6   3      321.27      404.98      6.53 o 
   2   6   3     4610.00     5138.05     32.68 o 
   3   6   3       55.31       59.26      1.85 o 
   4   6   3      430.19      483.02      4.39 o 
   5   6   3      181.21      192.88      3.59 o 
   6   6   3        1.62        2.27      0.90 o 
   7   6   3       24.16       33.73      2.03 o 
   8   6   3       27.30       33.66      1.98 o 
   9   6   3       28.04       30.27      2.40 o 
  10   6   3      293.12      271.30      4.90 o 
  11   6   3      315.73      280.15      5.20 o 
  12   6   3       29.40       25.82      2.63 o 
  13   6   3        0.31       -2.07      2.26 o 
  14   6   3      684.67      645.27     15.28 o 
  15   6   3       30.32       29.60      3.40 o 
  16   6   3        1.76        3.36      2.92 o 
  17   6   3       12.23       15.45      3.75 o 
  18   6   3       27.06       27.49      5.32 o 
   1   7   3       39.08       29.86      1.34 o 
   2   7   3      421.67      416.30      4.05 o 
   3   7   3        0.66       10.83      0.97 o 
   4   7   3       10.57        9.38      0.97 o 
   5   7   3       57.51       69.12      1.92 o 
   6   7   3       62.00       54.79      2.02 o 
   7   7   3      839.70      776.43      8.21 o 
   8   7   3      420.15      410.85      8.52 o 
   9   7   3        5.46       15.54      2.03 o 
  10   7   3      710.80      682.88     10.36 o 
  11   7   3      537.07      522.60      9.72 o 
  12   7   3        0.03        1.39      2.35 o 
  13   7   3       22.41       17.84      3.01 o 
  14   7   3       47.53       49.75      3.85 o 
  15   7   3        7.89       15.80      3.17 o 
  16   7   3       64.38       73.50      4.65 o 
  17   7   3        0.73        2.88      3.22 o 
  18   7   3       31.46       51.61      9.17 o 
   0   8   3       21.05       35.59      1.92 o 
   1   8   3       25.87       29.08      1.72 o 
   2   8   3       71.52       52.29      1.56 o 
   3   8   3      329.88      345.04      3.78 o 
   4   8   3      239.30      246.10      5.04 o 
   5   8   3     1715.21     1665.22     13.84 o 
   6   8   3      517.25      472.96      7.91 o 
   7   8   3     1725.40     1714.87     15.15 o 
   8   8   3      160.91      162.17      4.08 o 
   9   8   3        2.48        0.97      2.08 o 
  10   8   3       14.28        9.26      2.48 o 
  11   8   3     1059.17      956.39     12.43 o 
  12   8   3       98.67       93.58      4.45 o 
  13   8   3      227.70      196.57      8.50 o 
  14   8   3       74.47       59.62      4.22 o 
  15   8   3       11.86       27.08      3.58 o 
  16   8   3        1.34        0.20      3.12 o 
  17   8   3        0.58        0.19      4.78 o 
   1   9   3       26.73       32.83      1.47 o 
   2   9   3       16.43       21.70      1.38 o 
   3   9   3        2.17        4.89      1.19 o 
   4   9   3       29.15       34.77      2.99 o 
   5   9   3      357.31      335.96      4.78 o 
   6   9   3       75.41       65.65      2.60 o 
   7   9   3      562.42      511.40      7.00 o 
   8   9   3      254.16      232.40      4.74 o 
   9   9   3     1347.41     1345.78     15.42 o 
  10   9   3      175.97      172.54      5.09 o 
  11   9   3       59.69       56.09      3.85 o 
  12   9   3        8.44       17.21      3.03 o 
  13   9   3       17.37       19.45      3.22 o 
  14   9   3       30.01       39.71      3.94 o 
  15   9   3       56.84       63.66      4.66 o 
  16   9   3        8.23       11.93      5.02 o 
   0  10   3       26.55       39.00      2.34 o 
   1  10   3       47.61       42.27      1.81 o 
   2  10   3      390.89      379.72      4.71 o 
   3  10   3       97.35       92.01      2.63 o 
   4  10   3      219.58      204.55      3.80 o 
   5  10   3     1228.23     1203.57     11.70 o 
   6  10   3      123.54      107.41      3.40 o 
   7  10   3      143.57      112.84      5.51 o 
   8  10   3      790.85      784.71     10.83 o 
   9  10   3      108.93       85.89      3.97 o 
  10  10   3       36.21       35.61      3.46 o 
  11  10   3        0.12        1.08      2.62 o 
  12  10   3       54.15       63.09      4.24 o 
  13  10   3        0.42        0.86      2.82 o 
  14  10   3        0.47        1.21      3.08 o 
  15  10   3        1.24        3.64      3.28 o 
   1  11   3      158.42      155.88      3.72 o 
   2  11   3      106.57      104.52      2.92 o 
   3  11   3      121.55      107.75      3.06 o 
   4  11   3       21.79       27.68      2.13 o 
   5  11   3      149.69      143.88      4.14 o 
   6  11   3      133.39      109.46      4.05 o 
   7  11   3       34.83       24.97      2.81 o 
   8  11   3        0.10        0.88      2.26 o 
   9  11   3       38.44       43.91      3.60 o 
  10  11   3       34.60       38.20      3.56 o 
  11  11   3      217.99      208.78      7.69 o 
  12  11   3       72.27       69.80      4.58 o 
  13  11   3       98.56       90.69      5.17 o 
  14  11   3       49.97       56.72      4.67 o 
   0  12   3      566.53      535.60      9.90 o 
   1  12   3      350.91      358.92      6.48 o 
   2  12   3      796.07      809.27      9.02 o 
   3  12   3        0.32        0.15      1.72 o 
   4  12   3       53.59       44.25      2.73 o 
   5  12   3        3.64        2.80      2.23 o 
   6  12   3        5.81        5.25      2.37 o 
   7  12   3      347.35      362.49      7.23 o 
   8  12   3        4.93        6.58      2.69 o 
   9  12   3      259.21      238.08      6.67 o 
  10  12   3        0.44       -2.53      2.53 o 
  11  12   3      189.57      189.66      6.40 o 
  12  12   3        4.50        8.55      3.15 o 
  13  12   3        3.13        5.83      3.46 o 
   1  13   3      148.46      135.04      3.88 o 
   2  13   3      214.31      204.23      4.95 o 
   3  13   3      723.09      708.83      9.54 o 
   4  13   3      260.81      241.90      6.24 o 
   5  13   3        0.47       -0.58      2.29 o 
   6  13   3       16.88       15.09      2.76 o 
   7  13   3        0.19       -1.70      2.53 o 
   8  13   3        2.55        2.83      2.77 o 
   9  13   3      340.80      358.81      8.29 o 
  10  13   3        9.15       16.16      4.66 o 
  11  13   3      210.23      220.51      8.41 o 
  12  13   3      173.78      175.67      7.32 o 
   0  14   3      138.82      144.18      7.09 o 
   1  14   3      215.58      216.20      6.06 o 
   2  14   3       25.04       20.92      3.12 o 
   3  14   3       39.53       47.15      4.32 o 
   4  14   3       47.69       59.04      3.85 o 
   5  14   3      102.31       89.79      4.68 o 
   6  14   3        7.89       11.04      3.20 o 
   7  14   3       67.52       66.07      4.41 o 
   8  14   3        8.23       15.13      3.24 o 
   9  14   3       12.61       17.89      3.46 o 
  10  14   3       10.53        9.02      3.40 o 
  11  14   3        7.79       12.51      6.81 o 
   1  15   3       57.20       61.37      4.70 o 
   2  15   3       25.59       33.01      7.11 o 
   3  15   3       37.40       41.54      3.92 o 
   4  15   3      348.06      367.42      8.66 o 
   5  15   3       18.68       22.91      3.67 o 
   6  15   3      132.08      142.11      6.01 o 
   7  15   3       57.60       55.37      4.70 o 
   8  15   3       10.18       24.51      3.97 o 
   9  15   3        0.75       -2.84      3.66 o 
  10  15   3      106.84      124.15     17.32 o 
   0  16   3       35.54       40.42     11.55 o 
   1  16   3        0.19       -1.44      4.33 o 
   2  16   3       12.06       16.26      5.42 o 
   3  16   3        0.16        1.96      4.03 o 
   4  16   3       88.62      106.83      6.79 o 
   5  16   3        5.80        6.44      4.64 o 
   6  16   3       27.05       33.64      4.33 o 
   7  16   3       59.28       72.77      6.32 o 
   1  17   3       45.32       54.44      9.45 o 
   2  17   3       26.10       37.93      8.77 o 
   3  17   3      180.15      218.72     11.64 o 
   4  17   3       14.56       24.52      6.62 o 
   0   0   4     3541.72     3940.21     49.15 o 
   1   0   4     1837.06     1720.62     24.37 o 
   2   0   4    15951.29    17553.36    151.99 o 
   3   0   4     6196.82     6795.06     60.43 o 
   4   0   4     1895.48     1843.25     17.19 o 
   5   0   4     8839.13     9178.69     80.46 o 
   6   0   4     2657.60     2782.98     25.81 o 
   7   0   4      454.91      437.29      7.78 o 
   8   0   4     1312.44     1252.92     13.28 o 
   9   0   4     1303.34     1241.34     13.40 o 
  10   0   4       41.28       45.20      3.00 o 
  11   0   4      636.21      734.89     13.47 o 
  12   0   4      494.27      477.36      8.09 o 
  13   0   4       93.53      108.76      4.76 o 
  14   0   4       77.92       58.08      6.03 o 
  15   0   4      652.77      616.72     15.77 o 
  16   0   4       20.15       33.17      5.72 o 
  17   0   4      374.78      396.61     14.07 o 
  18   0   4      120.68      134.29     11.57 o 
  19   0   4       23.21       35.61     11.55 o 
   1   1   4      162.10      157.28      3.68 o 
   2   1   4    21075.28    22215.79    145.21 o 
   3   1   4     4885.92     5061.06     31.63 o 
   4   1   4     1548.73     1510.20     10.17 o 
   5   1   4      680.08      702.21      9.49 o 
   6   1   4      548.40      547.32      9.96 o 
   7   1   4     1761.37     2001.30     16.00 o 
   8   1   4     1106.70     1295.64      9.57 o 
   9   1   4      127.64      135.58      3.59 o 
  10   1   4       30.68       30.62      1.53 o 
  11   1   4       29.93       29.10      1.82 o 
  12   1   4      651.26      572.18      6.44 o 
  13   1   4      280.83      277.86      4.99 o 
  14   1   4      100.72      105.22      3.80 o 
  15   1   4      257.17      263.31      6.94 o 
  16   1   4       36.76       33.83      3.47 o 
  17   1   4        0.24       -2.11      2.84 o 
  18   1   4        1.82        4.89      4.44 o 
  19   1   4       84.32      106.51      8.29 o 
   0   2   4     8183.16     8784.02     76.65 o 
   1   2   4     4575.43     4835.67     31.14 o 
   2   2   4    12134.24    12671.05     83.30 o 
   3   2   4    32410.67    34948.47    236.89 o 
   4   2   4      427.63      454.94      6.27 o 
   5   2   4     1781.02     2027.67     13.91 o 
   6   2   4     4418.30     4872.80     31.01 o 
   7   2   4     1538.17     1559.15     11.04 o 
   8   2   4     2278.36     2392.82     16.31 o 
   9   2   4       60.56       39.94      1.74 o 
  10   2   4       24.26       36.06      1.88 o 
  11   2   4      158.44      151.09      6.09 o 
  12   2   4       89.01       85.15      3.45 o 
  13   2   4      315.40      282.93      5.37 o 
  14   2   4       20.69        9.62      2.37 o 
  15   2   4      181.66      183.73      5.86 o 
  16   2   4       11.48       20.98      3.22 o 
  17   2   4        1.46        3.87      3.16 o 
  18   2   4        7.95       13.18      4.18 o 
  19   2   4        1.71       -3.79      4.48 o 
   1   3   4    12246.15    13322.57     81.92 o 
   2   3   4      351.36      460.10     11.27 o 
   3   3   4     9444.80     9953.90     94.16 o 
   4   3   4     1386.93     1449.06     17.03 o 
   5   3   4      250.40      274.75      3.27 o 
   6   3   4      580.12      673.82      6.01 o 
   7   3   4      328.66      353.12      5.66 o 
   8   3   4      161.42      120.99      2.44 o 
   9   3   4      442.75      477.17      5.27 o 
  10   3   4        3.57       10.81      1.54 o 
  11   3   4      142.21      113.09      3.01 o 
  12   3   4        2.52        1.75      1.76 o 
  13   3   4        0.01       -1.71      1.71 o 
  14   3   4       79.34       68.24      3.19 o 
  15   3   4       45.24       44.87      3.35 o 
  16   3   4        0.33        7.44      2.82 o 
  17   3   4        1.39       -2.62      3.60 o 
  18   3   4       35.74       34.14      5.57 o 
  19   3   4       13.57       35.04      7.02 o 
   0   4   4     2025.13     2041.43     19.06 o 
   1   4   4      339.07      477.13      6.46 o 
   2   4   4     2683.40     2721.24     18.31 o 
   3   4   4     1173.18     1264.00     10.81 o 
   4   4   4     2779.65     2799.50     20.60 o 
   5   4   4      720.75      707.47     10.07 o 
   6   4   4      371.03      365.20      5.14 o 
   7   4   4     1260.14     1227.70      9.55 o 
   8   4   4       41.46       44.07      1.69 o 
   9   4   4      888.68      932.11      9.57 o 
  10   4   4       17.86       13.57      1.78 o 
  11   4   4      574.10      599.67      7.23 o 
  12   4   4       56.51       52.55      3.15 o 
  13   4   4      626.77      598.49      8.06 o 
  14   4   4       47.15       39.98      2.81 o 
  15   4   4        0.53       -0.17      2.65 o 
  16   4   4       38.01       45.56      3.91 o 
  17   4   4        3.46        4.48      3.77 o 
  18   4   4       11.17       15.55      4.62 o 
  19   4   4       69.07       74.72     10.89 o 
   1   5   4     6055.23     6747.99     69.44 o 
   2   5   4      214.05      186.61      4.17 o 
   3   5   4     1400.57     1668.65     11.90 o 
   4   5   4     3592.57     3704.35     25.79 o 
   5   5   4     1061.29     1066.88      9.65 o 
   6   5   4     3062.75     3435.72     23.42 o 
   7   5   4      254.39      250.61      3.41 o 
   8   5   4      451.32      457.96      5.69 o 
   9   5   4       40.03       34.25      2.04 o 
  10   5   4        1.22        0.55      1.59 o 
  11   5   4      895.69      828.31     13.17 o 
  12   5   4       42.88       48.57      2.83 o 
  13   5   4      459.51      462.85      7.13 o 
  14   5   4        0.63       -0.02      2.29 o 
  15   5   4       96.83       91.79      4.42 o 
  16   5   4        0.01        0.64      2.86 o 
  17   5   4        6.51        9.35      3.87 o 
  18   5   4       53.27       64.08      6.27 o 
   0   6   4    18587.58    20091.27    174.66 o 
   1   6   4       30.18       31.10      2.15 o 
   2   6   4        4.61        2.51      0.76 o 
   3   6   4     7048.73     7656.98     49.75 o 
   4   6   4      351.93      306.73      3.40 o 
   5   6   4     1204.68     1400.40     11.08 o 
   6   6   4       44.82       47.15      1.96 o 
   7   6   4      625.03      665.32     11.66 o 
   8   6   4      559.32      566.08      6.69 o 
   9   6   4      161.19      148.38      3.67 o 
  10   6   4       91.69       95.80      3.08 o 
  11   6   4      426.94      381.84      7.08 o 
  12   6   4       81.98       66.18      3.42 o 
  13   6   4      817.84      764.82     10.84 o 
  14   6   4       47.31       55.01      3.89 o 
  15   6   4        0.97       -1.60      2.69 o 
  16   6   4       55.60       66.65      4.44 o 
  17   6   4        2.73        0.29      3.32 o 
  18   6   4        0.45       -2.00      8.83 o 
   1   7   4        6.51       10.92      0.98 o 
   2   7   4      190.44      179.40      2.50 o 
   3   7   4      961.27      938.23      8.39 o 
   4   7   4        5.37        4.53      1.02 o 
   5   7   4      202.54      219.00      4.01 o 
   6   7   4     1545.24     1452.62     15.15 o 
   7   7   4      330.52      305.87      4.73 o 
   8   7   4      348.06      329.63      5.18 o 
   9   7   4      288.92      276.64      4.93 o 
  10   7   4      434.83      386.19      6.84 o 
  11   7   4      636.66      666.51      8.65 o 
  12   7   4       42.22       37.11      2.97 o 
  13   7   4      369.69      375.27      9.09 o 
  14   7   4        6.11        9.46      2.82 o 
  15   7   4        3.86        2.92      2.92 o 
  16   7   4       43.78       33.69      3.88 o 
  17   7   4       41.89       54.76      4.54 o 
   0   8   4     1544.11     1704.41     17.41 o 
   1   8   4       58.03       81.96      1.84 o 
   2   8   4     1032.56     1050.05      8.26 o 
   3   8   4      330.07      332.88      3.93 o 
   4   8   4     2449.76     2543.52     23.43 o 
   5   8   4      274.47      265.46      4.29 o 
   6   8   4      333.97      293.75      5.21 o 
   7   8   4      204.24      195.81      5.49 o 
   8   8   4      628.47      594.94      7.31 o 
   9   8   4       64.22       59.44      3.30 o 
  10   8   4        9.35        6.38      2.21 o 
  11   8   4      114.97      119.29      4.51 o 
  12   8   4      158.03      141.99      5.35 o 
  13   8   4      234.67      220.00      6.24 o 
  14   8   4      254.78      253.26      6.88 o 
  15   8   4       79.37       80.81      4.74 o 
  16   8   4       19.97       18.97      3.59 o 
  17   8   4       63.48       88.26      7.42 o 
   1   9   4      376.72      332.65      5.14 o 
   2   9   4      256.79      254.84      5.31 o 
   3   9   4        2.37        4.69      1.35 o 
   4   9   4      135.65      139.18      3.36 o 
   5   9   4      727.58      714.74      7.90 o 
   6   9   4        0.04        4.32      1.64 o 
   7   9   4        0.62       -0.65      1.63 o 
   8   9   4      484.33      419.33      7.22 o 
   9   9   4      125.84      119.47      4.30 o 
  10   9   4      309.28      285.63      7.38 o 
  11   9   4       78.66       64.12      3.75 o 
  12   9   4       35.68       30.51      3.41 o 
  13   9   4       63.55       75.06      4.52 o 
  14   9   4       55.60       60.28      4.38 o 
  15   9   4       19.23       33.63      4.02 o 
  16   9   4      141.28      165.04      9.12 o 
   0  10   4      222.31      239.56      5.27 o 
   1  10   4       46.32       36.90      1.78 o 
   2  10   4      628.20      653.45      6.74 o 
   3  10   4       36.71       35.38      2.05 o 
   4  10   4      743.57      695.24     11.25 o 
   5  10   4      366.13      325.99      5.17 o 
   6  10   4        0.63        1.67      1.73 o 
   7  10   4       32.77       34.13      2.57 o 
   8  10   4        0.67        1.40      2.24 o 
   9  10   4      925.58      885.16     11.89 o 
  10  10   4        2.35        4.35      2.50 o 
  11  10   4       19.52       14.11      2.92 o 
  12  10   4       11.42       13.91      3.18 o 
  13  10   4       61.03       57.44      4.26 o 
  14  10   4       14.10       14.30      3.33 o 
  15  10   4        0.21        1.63      3.14 o 
   1  11   4       55.30       51.82      2.24 o 
   2  11   4        4.39        2.76      1.61 o 
   3  11   4      200.63      175.44      3.99 o 
   4  11   4       15.77       12.80      1.96 o 
   5  11   4        2.52        1.62      1.76 o 
   6  11   4      731.17      708.77      9.45 o 
   7  11   4      404.52      418.80      7.48 o 
   8  11   4      439.63      420.30      7.76 o 
   9  11   4       32.24       31.03      3.13 o 
  10  11   4       24.31       18.75      3.20 o 
  11  11   4        6.51        1.94      2.74 o 
  12  11   4        1.19        0.77      2.86 o 
  13  11   4        6.93        4.95      3.24 o 
  14  11   4       76.31       86.02      5.36 o 
   0  12   4     1096.19     1115.87     15.95 o 
   1  12   4      282.57      290.24      5.04 o 
   2  12   4      468.66      441.29      8.20 o 
   3  12   4       75.88       75.63      3.14 o 
   4  12   4       40.80       40.43      2.57 o 
   5  12   4       98.19      109.01      3.88 o 
   6  12   4      393.70      386.70      7.30 o 
   7  12   4      251.01      210.98      6.32 o 
   8  12   4       69.19       54.67      3.61 o 
   9  12   4       27.42       25.94      3.37 o 
  10  12   4      141.24      126.20      5.37 o 
  11  12   4       57.03       54.21      4.32 o 
  12  12   4       44.34       42.89      4.08 o 
  13  12   4       11.63       12.20      5.00 o 
   1  13   4       76.83       85.96      4.15 o 
   2  13   4      538.29      544.14      8.78 o 
   3  13   4       10.76       10.80      2.47 o 
   4  13   4       20.19       19.14      2.78 o 
   5  13   4      566.92      568.63      9.77 o 
   6  13   4        1.09       -1.34      2.36 o 
   7  13   4        0.34       -0.89      2.41 o 
   8  13   4      133.53      151.88      5.60 o 
   9  13   4       51.87       44.91      3.92 o 
  10  13   4       62.77       64.16      5.77 o 
  11  13   4       66.46       67.42      4.86 o 
  12  13   4       55.23       61.16     10.10 o 
   0  14   4      928.40      893.59     26.53 o 
   1  14   4       68.42       71.37      5.82 o 
   2  14   4      192.11      174.88      5.34 o 
   3  14   4       12.04        9.26      3.10 o 
   4  14   4        0.36        0.80      2.50 o 
   5  14   4      126.79      129.15      6.00 o 
   6  14   4      180.21      184.10      5.98 o 
   7  14   4       16.29       20.08      3.56 o 
   8  14   4        4.52        7.03      3.07 o 
   9  14   4        1.18       -2.91      2.91 o 
  10  14   4       40.88       49.78      4.53 o 
  11  14   4        3.05       22.68      7.80 o 
   1  15   4        5.20        9.78      3.46 o 
   2  15   4        1.17        6.44      3.26 o 
   3  15   4       13.60       21.42      3.61 o 
   4  15   4       23.15       28.01      3.75 o 
   5  15   4        5.84        5.36      3.05 o 
   6  15   4        0.04       -2.43      3.00 o 
   7  15   4       21.60       18.30      3.89 o 
   8  15   4       11.03       15.05      3.70 o 
   9  15   4       24.74       39.06      6.23 o 
   0  16   4       28.84       34.43     16.84 o 
   1  16   4        8.77       11.57      5.70 o 
   2  16   4       32.37       33.70      5.48 o 
   3  16   4       48.89       56.32      6.18 o 
   4  16   4       39.43       51.46      6.24 o 
   5  16   4       35.22       48.05      5.02 o 
   6  16   4        2.05       -0.27      3.65 o 
   7  16   4        5.27        7.84      5.04 o 
   1  17   4        6.99       15.12      6.28 o 
   2  17   4       34.77       23.12      5.64 o 
   3  17   4       18.59       19.88      7.80 o 
   4  17   4        3.28        0.00      9.62 o 
   1   1   5      593.35      583.75      4.42 o 
   2   1   5     1057.06     1073.27      7.40 o 
   3   1   5     2393.81     2567.74     16.59 o 
   4   1   5     4490.93     5112.16     33.16 o 
   5   1   5       41.94       37.25      2.27 o 
   6   1   5     1163.23     1287.61     10.14 o 
   7   1   5        0.06        1.62      0.91 o 
   8   1   5        2.68        1.10      0.88 o 
   9   1   5      523.39      557.52      5.33 o 
  10   1   5       72.64       90.79      2.30 o 
  11   1   5        0.67        1.87      1.42 o 
  12   1   5      933.07      963.85     10.94 o 
  13   1   5      851.74      828.91     10.25 o 
  14   1   5       89.97       95.07      4.09 o 
  15   1   5      192.97      189.69      5.38 o 
  16   1   5        6.10        7.77      2.92 o 
  17   1   5       18.38       17.38      3.89 o 
  18   1   5        9.55       10.95      4.46 o 
  19   1   5       56.12       70.55     10.96 o 
   0   2   5     1614.49     1601.89     14.99 o 
   1   2   5      201.76      240.50      3.20 o 
   2   2   5     2293.49     2329.44     23.72 o 
   3   2   5       34.20       43.14      1.40 o 
   4   2   5     7411.43     7870.23     50.68 o 
   5   2   5      726.80      679.83      5.33 o 
   6   2   5     5734.07     6639.93     41.79 o 
   7   2   5        5.15        5.27      0.92 o 
   8   2   5      376.31      328.93      4.47 o 
   9   2   5      268.17      332.30      4.18 o 
  10   2   5      186.54      163.13      3.27 o 
  11   2   5      554.07      518.02      6.20 o 
  12   2   5       93.39       92.99      3.29 o 
  13   2   5      686.84      670.77      8.55 o 
  14   2   5      431.97      413.40     10.30 o 
  15   2   5        0.21        0.23      2.71 o 
  16   2   5       15.79       16.07      3.05 o 
  17   2   5       87.19       79.87      4.69 o 
  18   2   5        0.46       -0.48      4.33 o 
  19   2   5       16.80       27.65      7.02 o 
   1   3   5      937.95      929.81      6.65 o 
   2   3   5     1080.34     1129.52      8.19 o 
   3   3   5     8016.38     8634.35     59.56 o 
   4   3   5     5605.91     6238.66     45.50 o 
   5   3   5      238.59      307.91      4.12 o 
   6   3   5      746.01      655.42      9.13 o 
   7   3   5     1828.72     2081.83     14.90 o 
   8   3   5     1124.71     1129.45      9.04 o 
   9   3   5       54.39       67.93      2.45 o 
  10   3   5        0.89        1.09      1.35 o 
  11   3   5      480.93      429.72      5.96 o 
  12   3   5      657.96      646.34      7.76 o 
  13   3   5      191.12      168.11      5.63 o 
  14   3   5      842.82      805.37     11.03 o 
  15   3   5       91.09       87.29      4.12 o 
  16   3   5        1.00        2.97      3.15 o 
  17   3   5        5.28        3.99      3.32 o 
  18   3   5       50.91       55.50      5.43 o 
  19   3   5       37.52       43.05      9.53 o 
   0   4   5     1122.99     1120.54     11.16 o 
   1   4   5     3008.19     3015.72     20.16 o 
   2   4   5      895.04     1133.41     14.54 o 
   3   4   5     3711.43     4127.41     28.20 o 
   4   4   5     7982.62     8477.33     61.39 o 
   5   4   5     2586.22     2879.10     22.37 o 
   6   4   5     1158.15     1301.80     14.79 o 
   7   4   5        3.79        8.25      1.11 o 
   8   4   5      182.13      163.08      3.77 o 
   9   4   5      206.19      230.09      4.11 o 
  10   4   5     1191.37     1163.62     12.49 o 
  11   4   5      104.31       98.74      3.11 o 
  12   4   5      332.81      329.04      6.38 o 
  13   4   5      350.54      334.79      6.97 o 
  14   4   5      178.53      201.66      4.87 o 
  15   4   5      104.88      107.59      4.37 o 
  16   4   5       45.54       33.73      3.88 o 
  17   4   5       31.11       31.39      4.69 o 
  18   4   5       99.31      107.74      7.02 o 
   1   5   5     3317.63     3550.26     33.88 o 
   2   5   5     5246.68     5377.51     35.18 o 
   3   5   5     2032.14     2064.63     14.44 o 
   4   5   5       29.41       11.44      1.07 o 
   5   5   5     2412.96     2554.53     19.33 o 
   6   5   5      836.06      843.13      7.81 o 
   7   5   5        9.64       13.87      1.49 o 
   8   5   5       89.18       91.71      3.51 o 
   9   5   5       13.84       17.13      1.84 o 
  10   5   5        5.01        7.73      1.84 o 
  11   5   5     1074.89     1002.90     12.11 o 
  12   5   5      154.94      152.67      4.14 o 
  13   5   5        3.78        5.81      2.16 o 
  14   5   5      138.63      147.63      4.34 o 
  15   5   5      138.67      144.23      4.88 o 
  16   5   5       37.47       45.20      4.56 o 
  17   5   5        3.21        3.14      4.52 o 
  18   5   5        6.33        2.31      4.78 o 
   0   6   5    13047.25    13261.03    116.05 o 
   1   6   5     7120.30     8278.10     53.68 o 
   2   6   5       74.81       60.04      2.19 o 
   3   6   5       62.94       91.89      2.65 o 
   4   6   5     4546.08     5060.19     34.72 o 
   5   6   5      457.92      420.86      4.85 o 
   6   6   5      425.38      429.29      5.43 o 
   7   6   5        0.42        0.38      1.41 o 
   8   6   5       14.71       16.32      1.76 o 
   9   6   5      262.54      252.84      4.55 o 
  10   6   5      189.61      186.68      4.26 o 
  11   6   5       40.58       33.40      2.56 o 
  12   6   5      217.28      193.89      4.71 o 
  13   6   5       12.66        3.09      2.29 o 
  14   6   5       21.60       24.01      3.22 o 
  15   6   5      176.65      175.36      5.90 o 
  16   6   5        3.35        5.10      3.18 o 
  17   6   5        6.47        3.62      3.65 o 
  18   6   5       32.92       39.30      7.58 o 
   1   7   5       55.01       60.17      2.45 o 
   2   7   5      880.96      900.50      7.14 o 
   3   7   5      306.53      287.53      3.76 o 
   4   7   5      317.52      296.02      4.18 o 
   5   7   5      426.18      372.81      6.82 o 
   6   7   5      254.60      243.23      5.46 o 
   7   7   5        6.95        6.19      1.61 o 
   8   7   5      344.81      329.50      5.18 o 
   9   7   5      566.40      537.77      6.95 o 
  10   7   5       54.47       69.12      3.21 o 
  11   7   5      676.05      690.67      9.39 o 
  12   7   5      123.19      113.27      4.36 o 
  13   7   5       15.62       10.49      2.76 o 
  14   7   5        4.68        5.82      2.80 o 
  15   7   5       81.32       85.72      4.75 o 
  16   7   5        0.06        0.34      2.97 o 
  17   7   5       12.34       10.57      3.97 o 
   0   8   5       69.19       89.67      2.76 o 
   1   8   5      106.46       93.54      2.14 o 
   2   8   5        1.07        1.94      0.97 o 
   3   8   5       11.75        5.99      1.14 o 
   4   8   5      138.54      119.54      3.45 o 
   5   8   5       17.03       13.56      1.64 o 
   6   8   5      319.25      285.17      4.64 o 
   7   8   5      898.80      852.10      9.08 o 
   8   8   5      140.68      122.88      3.45 o 
   9   8   5      237.92      217.25      4.75 o 
  10   8   5      513.60      443.48      6.91 o 
  11   8   5       30.97       34.01      2.93 o 
  12   8   5        0.97        3.63      2.54 o 
  13   8   5      178.72      150.27      5.48 o 
  14   8   5        8.67        8.46      3.00 o 
  15   8   5       52.62       59.68      4.40 o 
  16   8   5        0.17       -2.72      3.17 o 
  17   8   5       35.34       46.00      7.22 o 
   1   9   5       25.57       37.46      1.64 o 
   2   9   5       49.91       66.39      2.08 o 
   3   9   5       77.66       62.15      2.38 o 
   4   9   5      387.62      368.86      7.12 o 
   5   9   5      311.52      290.05      4.76 o 
   6   9   5       50.58       56.01      2.55 o 
   7   9   5      591.94      591.62      7.36 o 
   8   9   5      319.91      298.78      6.82 o 
   9   9   5      248.60      228.67      6.19 o 
  10   9   5       63.59       58.54      3.58 o 
  11   9   5      191.66      177.60      5.65 o 
  12   9   5        0.91        3.39      2.74 o 
  13   9   5        3.36        6.18      2.85 o 
  14   9   5       66.67       60.88      4.84 o 
  15   9   5       18.84       24.94      3.79 o 
  16   9   5        9.07       10.89      5.72 o 
   0  10   5       82.13       71.72      3.20 o 
   1  10   5      117.99      116.48      2.84 o 
   2  10   5        0.68        1.74      1.46 o 
   3  10   5        6.59       12.26      1.84 o 
   4  10   5      294.96      260.89      4.66 o 
   5  10   5       26.37       21.52      2.13 o 
   6  10   5       40.11       42.98      2.50 o 
   7  10   5        5.80        2.21      1.88 o 
   8  10   5       17.09       11.68      2.26 o 
   9  10   5       26.51       16.86      2.78 o 
  10  10   5       26.98       25.61      3.03 o 
  11  10   5      207.92      191.78      6.02 o 
  12  10   5       75.13       64.03      4.37 o 
  13  10   5        4.05        5.48      3.06 o 
  14  10   5        1.08        0.83      3.16 o 
  15  10   5       20.72       16.90      4.62 o 
   1  11   5      637.05      651.90      7.68 o 
   2  11   5       26.89       21.75      2.23 o 
   3  11   5       80.32       88.52      2.99 o 
   4  11   5        9.54       10.45      1.98 o 
   5  11   5        0.76       -1.29      1.66 o 
   6  11   5        8.52        7.42      2.01 o 
   7  11   5        9.74        8.45      2.41 o 
   8  11   5        2.33        2.73      2.37 o 
   9  11   5      240.12      251.48      6.27 o 
  10  11   5       72.25       73.30      4.36 o 
  11  11   5      144.96      135.15      5.54 o 
  12  11   5        0.01       -1.26      2.84 o 
  13  11   5        0.46        2.35      3.00 o 
  14  11   5        6.71        9.23      3.43 o 
   0  12   5      684.65      700.41     13.07 o 
   1  12   5      393.39      421.83      6.80 o 
   2  12   5        8.91       11.41      2.17 o 
   3  12   5      236.08      254.29      6.35 o 
   4  12   5      219.54      209.67      4.88 o 
   5  12   5        4.12        2.09      2.05 o 
   6  12   5       17.31       18.94      2.77 o 
   7  12   5      276.41      314.35      6.82 o 
   8  12   5        8.12       14.05      2.74 o 
   9  12   5       66.40       65.09      4.32 o 
  10  12   5        0.00        3.21      2.88 o 
  11  12   5        0.10        5.54      3.07 o 
  12  12   5        2.35        0.85      3.03 o 
  13  12   5       76.99       99.08      6.53 o 
   1  13   5       77.92       74.86      3.76 o 
   2  13   5     2058.66     1993.79     19.85 o 
   3  13   5       45.22       45.82      2.92 o 
   4  13   5      242.21      245.00      5.67 o 
   5  13   5      103.28       90.69      4.49 o 
   6  13   5        3.40        0.99      2.63 o 
   7  13   5       66.97       59.05      3.87 o 
   8  13   5        1.41        3.76      2.90 o 
   9  13   5        0.31       -0.66      2.97 o 
  10  13   5       52.58       56.87      4.40 o 
  11  13   5       20.09       18.68      3.67 o 
  12  13   5        0.04       -5.27      8.66 o 
   0  14   5      226.19      192.17      8.29 o 
   1  14   5      373.54      382.46      7.97 o 
   2  14   5       13.85       13.12      2.95 o 
   3  14   5       19.50       29.67      3.12 o 
   4  14   5       11.60       11.59      3.06 o 
   5  14   5       90.35      103.81      4.88 o 
   6  14   5        0.00        0.50      2.78 o 
   7  14   5      186.10      216.88      7.05 o 
   8  14   5      253.47      250.72     10.02 o 
   9  14   5       58.97       47.25      4.40 o 
  10  14   5       11.19       13.39      3.60 o 
  11  14   5        0.11       -8.66      8.66 o 
   1  15   5       50.93       42.43      4.08 o 
   2  15   5      112.11      121.53      5.49 o 
   3  15   5       83.28       68.24      5.15 o 
   4  15   5        0.28        0.99      3.05 o 
   5  15   5        2.71        2.17      3.20 o 
   6  15   5       58.64       63.29      4.75 o 
   7  15   5      452.96      513.25     11.06 o 
   8  15   5       17.95       22.24      4.13 o 
   9  15   5      265.00      310.18     17.01 o 
   0  16   5      761.74      797.81     21.07 o 
   1  16   5       24.08       35.82      5.74 o 
   2  16   5        1.04       -0.15      4.39 o 
   3  16   5       79.12       95.92      6.54 o 
   4  16   5       56.19       57.22      5.76 o 
   5  16   5       15.09       12.30      4.16 o 
   6  16   5      124.84      137.45      8.39 o 
   7  16   5       13.64       16.26      6.42 o 
   1  17   5       11.21        8.42      5.08 o 
   2  17   5       28.59       37.35     11.52 o 
   3  17   5       50.22       69.24      8.33 o 
   0   0   6      765.48      725.43     10.70 o 
   1   0   6       53.79       27.40      1.30 o 
   2   0   6      123.62      126.28      3.68 o 
   3   0   6     4847.24     5295.94     54.70 o 
   4   0   6     3874.06     3741.75     33.80 o 
   5   0   6     1465.89     1536.68     15.10 o 
   6   0   6      521.14      485.52      9.73 o 
   7   0   6     4674.11     5035.46     45.61 o 
   8   0   6       25.10       21.46      1.65 o 
   9   0   6     1150.70     1086.24     12.09 o 
  10   0   6      396.61      332.67     10.14 o 
  11   0   6     1094.61      948.19     13.85 o 
  12   0   6     2523.99     2188.42     53.03 o 
  13   0   6     3200.59     3262.25     47.46 o 
  14   0   6      161.37      187.21      7.05 o 
  15   0   6       29.17       26.38      5.17 o 
  16   0   6       44.05       44.64      8.03 o 
  17   0   6      142.69      146.22     14.99 o 
  18   0   6       76.35      101.20      9.06 o 
  19   0   6       88.88      111.50      9.81 o 
   1   1   6      614.37      609.10      4.65 o 
   2   1   6     1283.29     1250.58     15.00 o 
   3   1   6     2437.69     2596.85     16.87 o 
   4   1   6      840.96      949.89      6.90 o 
   5   1   6      553.94      453.52      4.58 o 
   6   1   6      133.40      143.64      2.84 o 
   7   1   6      193.20      189.22      2.74 o 
   8   1   6        0.02        1.49      0.89 o 
   9   1   6      104.99      122.37      3.03 o 
  10   1   6        3.39        4.05      1.26 o 
  11   1   6      849.04      844.96      9.30 o 
  12   1   6      992.87      960.69     14.42 o 
  13   1   6      138.93      146.06      5.36 o 
  14   1   6      139.69      115.62      4.34 o 
  15   1   6       15.15       10.40      2.81 o 
  16   1   6      123.05      115.46      5.46 o 
  17   1   6       55.67       70.89      4.86 o 
  18   1   6       18.33       21.60      4.81 o 
  19   1   6      164.68      191.08      9.98 o 
   0   2   6      306.53      302.20      4.14 o 
   1   2   6      715.90      797.86      5.86 o 
   2   2   6      282.55      250.92      3.18 o 
   3   2   6     1741.84     1752.25     12.24 o 
   4   2   6      858.09      778.37      8.71 o 
   5   2   6      628.46      712.99     12.16 o 
   6   2   6      342.15      351.92      3.83 o 
   7   2   6     1345.31     1375.35      9.97 o 
   8   2   6       20.43       32.52      1.40 o 
   9   2   6      130.57      131.40      3.52 o 
  10   2   6      182.11      183.14      3.59 o 
  11   2   6      422.26      408.17      5.86 o 
  12   2   6      325.44      290.14      5.44 o 
  13   2   6        1.20        0.07      2.17 o 
  14   2   6      409.81      407.35      7.11 o 
  15   2   6       97.68       95.09      4.57 o 
  16   2   6        5.92       -0.31      2.69 o 
  17   2   6       76.50       82.02      5.12 o 
  18   2   6       51.00       61.81      5.55 o 
  19   2   6       36.52       58.98      8.14 o 
   1   3   6     4569.65     4627.78     30.18 o 
   2   3   6     5409.72     5605.47     35.23 o 
   3   3   6      396.81      432.36      4.93 o 
   4   3   6      669.27      573.28      6.39 o 
   5   3   6     6567.76     6879.19     48.27 o 
   6   3   6       50.78       85.48      2.39 o 
   7   3   6       30.15       19.23      1.59 o 
   8   3   6       47.98       58.00      2.12 o 
   9   3   6      200.89      191.13      3.46 o 
  10   3   6      680.95      618.28      7.20 o 
  11   3   6     2096.09     2057.32     17.83 o 
  12   3   6       30.96       30.21      2.34 o 
  13   3   6       36.18       45.29      2.75 o 
  14   3   6       85.53       74.43      3.67 o 
  15   3   6      230.74      209.28      7.88 o 
  16   3   6       39.54       46.02      3.90 o 
  17   3   6        0.20       -0.06      3.12 o 
  18   3   6       90.30      104.00      6.94 o 
  19   3   6        2.98       -4.81      9.62 o 
   0   4   6     1155.72     1410.98     13.88 o 
   1   4   6       37.33       47.29      1.24 o 
   2   4   6    10671.24    11782.24     75.22 o 
   3   4   6     8295.16     8882.97     61.41 o 
   4   4   6     4916.36     5382.15     39.89 o 
   5   4   6     1496.93     1783.08     14.75 o 
   6   4   6     1521.47     1611.92     13.02 o 
   7   4   6       67.45       65.96      2.22 o 
   8   4   6       39.38       47.16      2.14 o 
   9   4   6      610.01      613.84      7.06 o 
  10   4   6       11.60       12.67      1.91 o 
  11   4   6      224.15      213.23      7.16 o 
  12   4   6        2.55        5.02      1.97 o 
  13   4   6      550.24      503.13      7.02 o 
  14   4   6       12.15       13.68      2.56 o 
  15   4   6        2.57       -0.34      2.58 o 
  16   4   6        0.13        0.71      2.81 o 
  17   4   6        7.51        4.98      3.65 o 
  18   4   6      145.44      166.55      9.26 o 
   1   5   6      717.88      841.75     21.14 o 
   2   5   6     1908.88     2170.15     15.14 o 
   3   5   6      550.61      639.69     12.09 o 
   4   5   6      147.26      164.97      4.12 o 
   5   5   6      297.34      310.95      4.93 o 
   6   5   6     1020.24      855.16      8.75 o 
   7   5   6      156.70      161.21      3.39 o 
   8   5   6      144.41      150.58      3.43 o 
   9   5   6      745.79      682.74      8.10 o 
  10   5   6     2308.14     2177.62     18.76 o 
  11   5   6       17.61       15.73      2.16 o 
  12   5   6      570.79      546.55      7.35 o 
  13   5   6      108.33       95.84      3.65 o 
  14   5   6        6.83        0.11      2.22 o 
  15   5   6       61.38       63.17      3.92 o 
  16   5   6       13.47       10.05      3.18 o 
  17   5   6        0.09        1.50      4.25 o 
  18   5   6       39.46       47.31      7.58 o 
   0   6   6     8755.16     9301.09     82.16 o 
   1   6   6      512.84      568.09      5.52 o 
   2   6   6       10.57       43.92      2.11 o 
   3   6   6      748.85      674.45      7.73 o 
   4   6   6      856.62      910.06     10.55 o 
   5   6   6      436.16      443.91      5.48 o 
   6   6   6      249.02      232.69      3.93 o 
   7   6   6       98.05       95.79      2.74 o 
   8   6   6        1.93        1.04      1.49 o 
   9   6   6      741.29      727.15      8.30 o 
  10   6   6     1458.30     1411.01     16.23 o 
  11   6   6       31.48       29.31      2.41 o 
  12   6   6        2.56        1.16      2.04 o 
  13   6   6      164.24      185.75      4.81 o 
  14   6   6        5.77        1.71      2.34 o 
  15   6   6       31.09       36.58      3.40 o 
  16   6   6       19.98       19.84      4.38 o 
  17   6   6       67.28       88.60      6.67 o 
   1   7   6      901.91      987.80      7.75 o 
   2   7   6       54.64       83.42      2.39 o 
   3   7   6       13.35       12.86      1.18 o 
   4   7   6      799.22      751.95      7.84 o 
   5   7   6      381.43      320.14      4.92 o 
   6   7   6     1340.11     1300.25     16.98 o 
   7   7   6      104.06       80.70      2.82 o 
   8   7   6       18.60       25.22      2.14 o 
   9   7   6      923.11      844.37      9.34 o 
  10   7   6      762.66      673.32     12.29 o 
  11   7   6       97.66       86.12      3.49 o 
  12   7   6      204.24      196.79      6.45 o 
  13   7   6        3.52        2.12      2.59 o 
  14   7   6        5.30        2.14      2.59 o 
  15   7   6      281.16      296.77      7.59 o 
  16   7   6        0.49       -0.06      2.95 o 
  17   7   6        0.19       -2.85      5.17 o 
   0   8   6      177.94      189.17      3.92 o 
   1   8   6        1.02       -0.53      0.96 o 
   2   8   6       52.96       61.76      1.93 o 
   3   8   6      142.24      152.49      4.00 o 
   4   8   6       83.45       84.60      2.57 o 
   5   8   6        5.85        3.95      1.48 o 
   6   8   6       22.00       22.38      1.99 o 
   7   8   6       65.79       69.88      2.90 o 
   8   8   6      354.48      318.56      5.58 o 
   9   8   6     1313.75     1245.55     12.42 o 
  10   8   6       62.79       65.77      3.22 o 
  11   8   6      408.70      326.56      6.76 o 
  12   8   6        2.54        0.87      2.28 o 
  13   8   6       13.62       12.66      2.97 o 
  14   8   6      389.55      406.78      8.70 o 
  15   8   6       26.00       30.16      3.77 o 
  16   8   6       17.89       20.47      3.70 o 
  17   8   6       42.66       81.23     10.14 o 
   1   9   6       50.06       48.69      1.80 o 
   2   9   6     2537.16     2507.93     21.28 o 
   3   9   6      525.05      485.43      7.47 o 
   4   9   6       29.93       24.04      2.04 o 
   5   9   6       16.79       16.06      1.92 o 
   6   9   6      180.07      160.22      3.86 o 
   7   9   6      137.81      104.47      3.31 o 
   8   9   6     1621.58     1549.05     14.70 o 
   9   9   6      406.20      366.86      6.29 o 
  10   9   6        0.21        1.51      2.16 o 
  11   9   6      524.54      465.69      8.40 o 
  12   9   6      500.27      492.30      8.83 o 
  13   9   6       15.12       18.78      3.27 o 
  14   9   6       15.34       17.82      3.34 o 
  15   9   6        3.31       10.63      3.31 o 
  16   9   6       55.81       67.84      8.50 o 
   0  10   6        2.18        2.92      1.94 o 
   1  10   6        0.70        0.42      1.41 o 
   2  10   6      640.66      606.99      8.90 o 
   3  10   6       11.65        9.57      1.77 o 
   4  10   6       25.92       31.12      2.26 o 
   5  10   6      696.88      680.30      8.09 o 
   6  10   6     1175.84     1116.20     11.50 o 
   7  10   6       91.84       79.06      3.89 o 
   8  10   6      262.38      281.44      5.62 o 
   9  10   6        3.27        7.17      2.29 o 
  10  10   6       65.97       67.08      3.94 o 
  11  10   6       10.17        9.97      2.74 o 
  12  10   6        3.23        7.31      2.92 o 
  13  10   6       56.60       73.65      4.75 o 
  14  10   6        2.55        3.51      3.19 o 
  15  10   6        2.37        6.81      7.70 o 
   1  11   6       60.43       55.52      2.87 o 
   2  11   6        9.65        8.66      1.98 o 
   3  11   6      522.30      460.58      6.74 o 
   4  11   6        0.32        0.19      1.69 o 
   5  11   6        1.72        1.11      1.76 o 
   6  11   6        5.96        7.71      2.00 o 
   7  11   6      167.87      162.37      4.42 o 
   8  11   6      327.74      322.98      6.79 o 
   9  11   6      217.62      202.92      5.68 o 
  10  11   6       31.55       30.67      3.33 o 
  11  11   6        4.48        3.67      2.74 o 
  12  11   6       21.36       12.61      3.31 o 
  13  11   6        0.03       -1.92      3.00 o 
  14  11   6      158.28      177.19      9.26 o 
   0  12   6      887.40      927.03     17.79 o 
   1  12   6      391.42      334.14      6.10 o 
   2  12   6      247.85      235.17      5.16 o 
   3  12   6      147.03      145.19      4.07 o 
   4  12   6        0.00        0.15      1.93 o 
   5  12   6      104.60       99.80      3.65 o 
   6  12   6        0.28        0.78      2.08 o 
   7  12   6      178.32      180.92      6.54 o 
   8  12   6      205.68      234.72      6.12 o 
   9  12   6       27.63       19.01      3.14 o 
  10  12   6        1.45       -0.31      2.69 o 
  11  12   6       39.30       46.77      4.69 o 
  12  12   6        0.54        1.37      3.12 o 
  13  12   6       15.42       18.01      6.28 o 
   1  13   6        0.56       -2.48      2.55 o 
   2  13   6       27.00       36.28      2.97 o 
   3  13   6       63.87       69.36      3.54 o 
   4  13   6      113.76      118.58      4.09 o 
   5  13   6       94.20       90.68      4.15 o 
   6  13   6        5.22       11.99      2.92 o 
   7  13   6        0.02        8.27      2.88 o 
   8  13   6      113.99      107.52      4.76 o 
   9  13   6       90.99       99.14      4.96 o 
  10  13   6       34.09       43.48      4.36 o 
  11  13   6        0.23        6.90      3.28 o 
  12  13   6        3.50        4.81      9.62 o 
   0  14   6      597.36      598.53     14.54 o 
   1  14   6      103.37       94.59      4.56 o 
   2  14   6      464.52      479.87     10.37 o 
   3  14   6       41.12       44.21      3.51 o 
   4  14   6        9.21       16.00      3.11 o 
   5  14   6       14.83       15.30      3.45 o 
   6  14   6       15.72        9.86      3.14 o 
   7  14   6        0.70        2.84      3.00 o 
   8  14   6        5.60        9.66      3.56 o 
   9  14   6       18.17       27.15      4.24 o 
  10  14   6       56.16       54.25      6.60 o 
  11  14   6        6.54       11.55     11.55 o 
   1  15   6       73.96       87.00      5.12 o 
   2  15   6        6.31        8.59      3.20 o 
   3  15   6       38.87       44.29      5.14 o 
   4  15   6       34.82       46.36      4.38 o 
   5  15   6       57.72       74.46      4.97 o 
   6  15   6       65.76       93.34      5.52 o 
   7  15   6       90.92      109.35      5.92 o 
   8  15   6        1.25        1.23      4.25 o 
   9  15   6        8.16        4.81      9.62 o 
   0  16   6        1.21        7.07      7.41 o 
   1  16   6      309.72      301.24     10.19 o 
   2  16   6        0.36        3.25      3.98 o 
   3  16   6        5.73        9.05      4.14 o 
   4  16   6       39.69       53.68      5.84 o 
   5  16   6       51.91       58.77      6.71 o 
   6  16   6        8.05       25.62      6.47 o 
   7  16   6      103.93      122.22     16.36 o 
   1  17   6       23.91       30.20      7.02 o 
   2  17   6       56.00       60.62      8.14 o 
   1   1   7     2050.31     2253.12     14.82 o 
   2   1   7       26.18       42.51      2.41 o 
   3   1   7     2914.97     3100.87     20.04 o 
   4   1   7       18.64        8.80      1.05 o 
   5   1   7     4421.28     4939.98     32.36 o 
   6   1   7     1371.19     1552.29     18.12 o 
   7   1   7      112.27       73.23      1.74 o 
   8   1   7        0.41        7.03      1.07 o 
   9   1   7      296.18      321.07      5.77 o 
  10   1   7       44.98       44.68      2.18 o 
  11   1   7     3980.60     4003.47     33.18 o 
  12   1   7      197.69      208.55      4.92 o 
  13   1   7     1344.10     1305.42     15.27 o 
  14   1   7       95.35       92.45      4.08 o 
  15   1   7       11.56        7.02      2.82 o 
  16   1   7        2.43        1.53      2.82 o 
  17   1   7        0.20        7.11      3.72 o 
  18   1   7       16.38       14.69      4.36 o 
  19   1   7       39.86       40.17      6.71 o 
   0   2   7    11569.73    12237.91    106.74 o 
   1   2   7     2459.26     2564.51     16.79 o 
   2   2   7     2312.09     2471.77     16.23 o 
   3   2   7     1446.31     1629.79     21.53 o 
   4   2   7      653.02      668.41      6.18 o 
   5   2   7     9544.42    10813.75     69.48 o 
   6   2   7      548.91      611.54      9.28 o 
   7   2   7     3471.48     3658.77     26.78 o 
   8   2   7       28.26       27.22      1.76 o 
   9   2   7        8.45        8.21      1.43 o 
  10   2   7       14.54       16.77      1.88 o 
  11   2   7      462.43      439.64      6.14 o 
  12   2   7       78.38       59.99      4.60 o 
  13   2   7      218.77      195.59      4.94 o 
  14   2   7        6.34        5.95      2.57 o 
  15   2   7        7.28        6.34      2.70 o 
  16   2   7       26.04       29.99      3.64 o 
  17   2   7        0.29       -3.18      3.18 o 
  18   2   7        2.69        5.45      3.67 o 
  19   2   7       10.98        1.92      9.62 o 
   1   3   7     2480.45     2621.84     17.19 o 
   2   3   7      579.52      699.72     10.84 o 
   3   3   7      582.18      698.92      5.74 o 
   4   3   7     1219.47     1276.88      9.90 o 
   5   3   7     4981.99     5312.30     37.84 o 
   6   3   7     6483.40     6864.19     48.52 o 
   7   3   7      104.10       92.92      2.28 o 
   8   3   7      190.36      235.26      5.75 o 
   9   3   7       38.01       35.18      2.08 o 
  10   3   7      493.70      460.56      6.04 o 
  11   3   7        0.87       -0.66      1.76 o 
  12   3   7       27.33       28.88      2.39 o 
  13   3   7      166.06      169.36      4.70 o 
  14   3   7       10.70       14.09      2.67 o 
  15   3   7       73.73       79.51      5.00 o 
  16   3   7       53.24       46.70      4.15 o 
  17   3   7        6.61       10.45      3.33 o 
  18   3   7       29.46       42.87      5.21 o 
   0   4   7     5470.16     5639.05     50.30 o 
   1   4   7       33.53       43.60      2.41 o 
   2   4   7     1871.73     1902.03     13.38 o 
   3   4   7     6502.63     7238.76     50.53 o 
   4   4   7     4962.07     5512.30     40.88 o 
   5   4   7      407.08      346.48      5.90 o 
   6   4   7      122.45      128.11      3.07 o 
   7   4   7     2060.88     2230.98     18.41 o 
   8   4   7      966.63      956.24     12.35 o 
   9   4   7       54.00       48.13      2.36 o 
  10   4   7      629.07      615.20      7.46 o 
  11   4   7       20.06       17.36      2.17 o 
  12   4   7        0.65        3.75      1.89 o 
  13   4   7      647.70      644.29      9.99 o 
  14   4   7      130.70      145.17      5.27 o 
  15   4   7       21.66       21.45      3.05 o 
  16   4   7        3.50        1.45      2.95 o 
  17   4   7      165.64      183.56      7.01 o 
  18   4   7        6.88        9.34      4.62 o 
   1   5   7      993.98      822.59      8.78 o 
   2   5   7     4736.03     4633.97     30.74 o 
   3   5   7      653.70      728.95     14.32 o 
   4   5   7     1131.13     1047.23     13.42 o 
   5   5   7     1779.52     1982.78     16.44 o 
   6   5   7        0.52        7.12      1.62 o 
   7   5   7     1173.96     1086.25     17.45 o 
   8   5   7       12.74        9.21      1.73 o 
   9   5   7       38.68       45.77      2.43 o 
  10   5   7      368.94      379.07      6.62 o 
  11   5   7      231.87      214.99      4.48 o 
  12   5   7        2.14        5.63      2.02 o 
  13   5   7       79.08       75.31      3.49 o 
  14   5   7        6.71        4.84      2.21 o 
  15   5   7       11.61       12.77      2.94 o 
  16   5   7       55.43       60.18      4.42 o 
  17   5   7       17.21       18.52      4.21 o 
  18   5   7       11.99       21.17     12.51 o 
   0   6   7     2643.45     2856.49     27.00 o 
   1   6   7     3802.45     4187.28     27.12 o 
   2   6   7     8321.98     9041.56     58.51 o 
   3   6   7        0.12        0.43      1.10 o 
   4   6   7       48.99       46.44      2.45 o 
   5   6   7       74.20       69.39      2.35 o 
   6   6   7     1139.20     1020.66     11.15 o 
   7   6   7       95.09       86.38      2.69 o 
   8   6   7        9.80        5.76      1.79 o 
   9   6   7     1307.85     1275.61     12.82 o 
  10   6   7      502.48      488.01     10.72 o 
  11   6   7      193.15      184.88      5.41 o 
  12   6   7       35.30       35.91      2.80 o 
  13   6   7      278.16      282.62      5.79 o 
  14   6   7       11.86       10.78      2.46 o 
  15   6   7       59.79       61.05      3.83 o 
  16   6   7       18.82       26.37      4.44 o 
  17   6   7        0.06        2.38      4.55 o 
   1   7   7       10.29       13.46      1.16 o 
   2   7   7      114.26      141.00      3.23 o 
   3   7   7        1.67        2.20      1.34 o 
   4   7   7      357.35      337.34      4.78 o 
   5   7   7      191.40      154.26      3.60 o 
   6   7   7        3.79        5.67      1.57 o 
   7   7   7      526.96      484.57      6.37 o 
   8   7   7      284.65      241.68      4.63 o 
   9   7   7      263.54      235.15      4.64 o 
  10   7   7      456.18      458.45      7.83 o 
  11   7   7        0.03       -0.18      2.07 o 
  12   7   7      130.11      116.08      4.02 o 
  13   7   7        8.54        9.79      2.51 o 
  14   7   7      103.55      109.38      4.97 o 
  15   7   7       53.61       67.73      4.28 o 
  16   7   7       21.75       27.74      4.47 o 
  17   7   7       44.64       53.72      9.17 o 
   0   8   7      298.29      297.42      7.07 o 
   1   8   7       45.36       46.05      1.70 o 
   2   8   7      160.35      165.54      3.32 o 
   3   8   7       18.08       15.69      1.73 o 
   4   8   7      717.94      655.91      9.00 o 
   5   8   7      403.89      366.74      6.31 o 
   6   8   7        2.57        2.72      1.72 o 
   7   8   7     1421.50     1303.26     12.68 o 
   8   8   7        2.39        1.63      1.95 o 
   9   8   7       79.30       66.37      3.26 o 
  10   8   7       12.41       17.82      2.45 o 
  11   8   7      725.69      698.46      9.82 o 
  12   8   7       28.53       22.31      2.85 o 
  13   8   7       19.39       21.01      3.41 o 
  14   8   7       64.74       81.28      4.50 o 
  15   8   7       55.61       66.20      4.77 o 
  16   8   7        4.27       10.05      4.18 o 
   1   9   7        0.37        4.73      1.36 o 
   2   9   7       38.01       44.48      2.25 o 
   3   9   7      418.58      417.94      8.01 o 
   4   9   7        9.92       12.04      1.78 o 
   5   9   7       44.46       36.53      2.36 o 
   6   9   7        4.69        3.90      1.79 o 
   7   9   7       13.57        8.91      2.05 o 
   8   9   7      167.90      177.03      4.29 o 
   9   9   7       28.40       26.04      2.51 o 
  10   9   7       51.82       50.25      3.13 o 
  11   9   7        1.18        3.43      2.40 o 
  12   9   7        0.20       -0.86      2.58 o 
  13   9   7      146.16      150.10      5.49 o 
  14   9   7        0.51        4.37      3.32 o 
  15   9   7        3.86        8.58      3.38 o 
  16   9   7        4.85       -6.43      6.44 o 
   0  10   7      743.37      788.16     12.00 o 
   1  10   7      194.41      192.96      4.46 o 
   2  10   7      362.53      325.09      5.60 o 
   3  10   7        2.87        4.71      1.77 o 
   4  10   7        9.92        9.81      1.92 o 
   5  10   7      113.68       97.41      3.84 o 
   6  10   7      318.38      297.35      5.27 o 
   7  10   7        2.17        2.97      1.95 o 
   8  10   7      317.74      249.80      5.04 o 
   9  10   7       82.31       89.20      3.67 o 
  10  10   7      228.68      194.20      5.64 o 
  11  10   7       10.08       16.41      3.01 o 
  12  10   7        0.12       -1.34      2.65 o 
  13  10   7       31.01       31.85      3.80 o 
  14  10   7       25.18       33.93      4.14 o 
  15  10   7        8.95        3.67      7.12 o 
   1  11   7      100.56       98.75      3.54 o 
   2  11   7      479.88      482.60      6.92 o 
   3  11   7       20.40       21.89      2.37 o 
   4  11   7       12.78        9.38      2.15 o 
   5  11   7      314.92      274.24      5.10 o 
   6  11   7      282.62      279.09      5.27 o 
   7  11   7       74.81       63.54      3.11 o 
   8  11   7       76.56       63.41      3.37 o 
   9  11   7      197.93      172.02      5.96 o 
  10  11   7      153.70      128.10      5.08 o 
  11  11   7        0.07       -2.50      2.50 o 
  12  11   7       39.08       43.34      4.59 o 
  13  11   7       77.74       78.16      5.01 o 
  14  11   7       52.17       55.88      9.53 o 
   0  12   7      638.91      551.41     19.45 o 
   1  12   7       30.78       34.84      3.23 o 
   2  12   7       70.30       86.45      3.63 o 
   3  12   7       97.31       87.33      4.33 o 
   4  12   7        0.04        0.45      2.05 o 
   5  12   7      115.13      120.92      3.96 o 
   6  12   7       14.30       13.37      2.44 o 
   7  12   7       44.55       37.09      3.10 o 
   8  12   7       35.03       36.12      4.14 o 
   9  12   7       55.28       59.38      3.98 o 
  10  12   7       14.98       21.13      3.21 o 
  11  12   7        0.00        0.69      2.95 o 
  12  12   7       33.95       40.89      4.33 o 
  13  12   7       60.97       67.37     14.44 o 
   1  13   7        2.72        0.96      2.61 o 
   2  13   7      884.65      864.12     12.58 o 
   3  13   7        4.26        4.94      2.32 o 
   4  13   7       22.73       24.09      2.77 o 
   5  13   7      115.97      115.80      4.30 o 
   6  13   7       13.24       10.25      2.77 o 
   7  13   7      175.35      177.56      6.01 o 
   8  13   7       15.14       20.72      3.38 o 
   9  13   7        3.81        7.99      3.00 o 
  10  13   7       33.73       45.02      4.28 o 
  11  13   7        7.14        2.72      3.25 o 
  12  13   7        0.00       -4.81      8.66 o 
   0  14   7      443.29      493.00     15.90 o 
   1  14   7       11.73       16.21      3.18 o 
   2  14   7       27.01       31.08      3.50 o 
   3  14   7       24.79       18.39      3.18 o 
   4  14   7       28.75       22.91      3.70 o 
   5  14   7       19.09       23.33      3.51 o 
   6  14   7      104.32      106.23      5.06 o 
   7  14   7       12.49       19.07      3.46 o 
   8  14   7        0.61        0.00      3.10 o 
   9  14   7       23.76       26.42      4.16 o 
  10  14   7       74.70       53.85      9.85 o 
   1  15   7       28.63       29.83      3.67 o 
   2  15   7       34.46       43.55      4.34 o 
   3  15   7        2.23        0.24      3.09 o 
   4  15   7        4.04        5.40      3.95 o 
   5  15   7        1.44        0.14      3.26 o 
   6  15   7      278.18      298.00     11.04 o 
   7  15   7      197.89      226.13      7.68 o 
   8  15   7      101.96      135.75     13.40 o 
   0  16   7        0.19       -4.79      4.79 o 
   1  16   7        2.01        2.40      3.46 o 
   2  16   7        8.83        8.38      4.18 o 
   3  16   7        1.68        0.07      4.18 o 
   4  16   7       27.89       34.83      5.16 o 
   5  16   7       26.22       30.09      6.84 o 
   6  16   7        0.39        7.22      6.81 o 
   0   0   8     5242.96     5341.12     67.55 o 
   1   0   8      672.12      731.84      8.07 o 
   2   0   8      360.34      364.67      5.68 o 
   3   0   8     1593.79     1782.51     17.20 o 
   4   0   8     5908.56     6874.96     61.09 o 
   5   0   8      276.64      254.41      6.64 o 
   6   0   8     3225.88     3654.45     33.75 o 
   7   0   8      424.26      408.85      5.79 o 
   8   0   8        1.11        8.81      1.71 o 
   9   0   8      802.68      716.09      9.81 o 
  10   0   8       17.89       15.81      2.64 o 
  11   0   8     1644.10     1536.42     22.25 o 
  12   0   8        0.27        2.26      3.25 o 
  13   0   8     2430.26     2285.41     35.34 o 
  14   0   8       47.84       47.44      5.08 o 
  15   0   8       22.07       22.00      4.44 o 
  16   0   8        5.30        2.50      4.39 o 
  17   0   8        2.36       -4.25      4.29 o 
  18   0   8      132.01      170.47     10.92 o 
   1   1   8      743.09      698.99      5.52 o 
   2   1   8       28.21       36.06      1.80 o 
   3   1   8     1984.97     1925.73     16.21 o 
   4   1   8       79.93      121.30      1.97 o 
   5   1   8      230.01      236.12      3.74 o 
   6   1   8      135.43       90.74      3.63 o 
   7   1   8      734.01      755.02      6.31 o 
   8   1   8      224.27      218.62      4.11 o 
   9   1   8      109.16       96.99      2.54 o 
  10   1   8      207.07      180.45      3.77 o 
  11   1   8      732.27      705.81     10.52 o 
  12   1   8       15.79       17.23      2.72 o 
  13   1   8      449.41      398.68     11.10 o 
  14   1   8       21.35       22.56      3.99 o 
  15   1   8      138.34      148.36      5.82 o 
  16   1   8      126.20      120.38      5.71 o 
  17   1   8       48.28       58.90      4.87 o 
  18   1   8        8.27       11.46      3.96 o 
   0   2   8      507.42      492.24      6.06 o 
   1   2   8      798.08      797.66      6.13 o 
   2   2   8       64.46       69.32      3.08 o 
   3   2   8       67.73      113.66      2.85 o 
   4   2   8     1070.85     1042.36      9.68 o 
   5   2   8      799.88      883.61      9.16 o 
   6   2   8      962.14      971.89      9.48 o 
   7   2   8      863.88      917.31      8.05 o 
   8   2   8      249.90      228.93      5.88 o 
   9   2   8      263.06      299.52      5.45 o 
  10   2   8      899.96      860.17     11.18 o 
  11   2   8     1625.87     1526.44     16.00 o 
  12   2   8     1384.27     1301.36     14.25 o 
  13   2   8       49.72       52.85      3.44 o 
  14   2   8       56.44       57.59      3.69 o 
  15   2   8       11.50       13.48      2.84 o 
  16   2   8      101.88       97.22      5.39 o 
  17   2   8      122.48      143.12      6.38 o 
  18   2   8        3.79        7.45      4.16 o 
   1   3   8      362.98      398.19      4.09 o 
   2   3   8      128.86      147.35      4.14 o 
   3   3   8     1068.82     1140.19      8.68 o 
   4   3   8      633.85      622.16      5.78 o 
   5   3   8     1517.05     1587.28     12.17 o 
   6   3   8      351.34      340.32      4.30 o 
   7   3   8      285.09      267.76      6.84 o 
   8   3   8        0.42        2.61      1.44 o 
   9   3   8      977.71      907.37     13.13 o 
  10   3   8        3.34        0.00      1.69 o 
  11   3   8       65.85       48.90      2.67 o 
  12   3   8      142.23      152.25      4.21 o 
  13   3   8      179.48      192.36      5.59 o 
  14   3   8       32.26       28.37      3.11 o 
  15   3   8        6.12        7.16      2.97 o 
  16   3   8        0.02       -0.44      2.82 o 
  17   3   8       24.76       38.42      4.44 o 
  18   3   8      245.61      298.03     10.67 o 
   0   4   8       73.41       81.57      2.34 o 
   1   4   8     4679.20     5041.16     33.25 o 
   2   4   8      429.39      464.73      5.40 o 
   3   4   8      262.63      297.58      4.29 o 
   4   4   8      297.57      287.42      3.74 o 
   5   4   8      290.39      291.07      4.71 o 
   6   4   8     4492.85     4604.34     35.02 o 
   7   4   8      256.59      198.77      3.76 o 
   8   4   8     1037.40     1035.56     11.79 o 
   9   4   8      279.23      273.01      6.51 o 
  10   4   8       21.25       15.45      2.09 o 
  11   4   8       15.69       11.29      2.02 o 
  12   4   8        0.37       -0.23      1.99 o 
  13   4   8      349.13      324.61      6.38 o 
  14   4   8        0.43        1.00      2.32 o 
  15   4   8       51.88       46.89      4.01 o 
  16   4   8       66.57       72.91      4.71 o 
  17   4   8        0.08       -0.46      3.42 o 
  18   4   8       52.88       64.59     11.09 o 
   1   5   8      601.29      634.74      7.21 o 
   2   5   8      691.85      748.13     10.95 o 
   3   5   8       37.78       50.03      1.70 o 
   4   5   8       58.24       66.53      2.36 o 
   5   5   8      577.47      602.59      6.68 o 
   6   5   8       84.25       96.35      3.68 o 
   7   5   8       16.75       28.96      2.06 o 
   8   5   8      315.37      297.10      4.81 o 
   9   5   8     2473.33     2326.12     19.79 o 
  10   5   8      879.55      877.90      9.64 o 
  11   5   8       95.65       84.46      3.16 o 
  12   5   8       10.64       11.92      2.22 o 
  13   5   8       78.91       77.46      3.37 o 
  14   5   8       32.26       29.05      3.41 o 
  15   5   8       40.31       51.32      3.86 o 
  16   5   8       18.89       12.48      3.61 o 
  17   5   8       27.37       43.37      5.62 o 
  18   5   8       54.40       47.16     13.47 o 
   0   6   8     3803.51     3817.28     35.32 o 
   1   6   8     1015.76     1110.99      8.49 o 
   2   6   8      718.36      762.17     13.75 o 
   3   6   8      344.39      423.38      4.91 o 
   4   6   8        3.56        1.71      1.30 o 
   5   6   8      130.89      130.31      3.59 o 
   6   6   8       13.24       14.96      1.82 o 
   7   6   8      138.23      150.32      3.94 o 
   8   6   8      449.01      466.86      6.30 o 
   9   6   8      429.34      380.57      5.91 o 
  10   6   8       18.80       18.24      2.30 o 
  11   6   8      352.48      355.29      5.86 o 
  12   6   8       15.24       21.38      2.50 o 
  13   6   8        2.81        4.26      2.30 o 
  14   6   8       35.30       43.09      3.27 o 
  15   6   8        0.03       -1.58      2.88 o 
  16   6   8      175.96      188.21      7.12 o 
  17   6   8        6.95        8.66     11.55 o 
   1   7   8      272.56      335.02      4.14 o 
   2   7   8       96.23      104.00      2.94 o 
   3   7   8       46.06       34.18      1.88 o 
   4   7   8     1242.77     1261.85     14.80 o 
   5   7   8       17.76       24.07      2.13 o 
   6   7   8        6.46        6.83      1.74 o 
   7   7   8       86.68       85.48      2.98 o 
   8   7   8      149.12      129.07      3.89 o 
   9   7   8        1.04        7.01      2.04 o 
  10   7   8       30.68       39.58      2.71 o 
  11   7   8     1079.16      983.89     10.95 o 
  12   7   8       13.55       22.11      2.68 o 
  13   7   8       12.32       11.80      2.57 o 
  14   7   8       34.09       32.14      3.24 o 
  15   7   8      135.88      144.25      5.11 o 
  16   7   8       21.75       27.26      5.74 o 
  17   7   8        8.41        5.92      6.70 o 
   0   8   8     1915.58     2021.99     23.76 o 
   1   8   8     1595.01     1656.58     13.16 o 
   2   8   8        0.39        3.30      1.49 o 
   3   8   8       69.15       87.08      4.21 o 
   4   8   8      548.43      552.60     10.38 o 
   5   8   8        1.19        0.15      1.73 o 
   6   8   8       81.59       87.92      3.77 o 
   7   8   8       81.44       74.70      2.95 o 
   8   8   8      308.98      271.23      6.34 o 
   9   8   8       18.65       18.63      2.31 o 
  10   8   8        3.33        0.67      2.04 o 
  11   8   8       24.30       25.29      2.66 o 
  12   8   8       86.70       93.14      4.11 o 
  13   8   8       75.71       90.17      4.49 o 
  14   8   8        9.06       10.51      3.14 o 
  15   8   8      154.07      165.55      6.30 o 
  16   8   8       20.89       44.68      8.85 o 
   1   9   8        9.87        7.48      1.79 o 
   2   9   8      231.70      256.10      4.61 o 
   3   9   8      177.63      159.56      4.92 o 
   4   9   8      949.70      909.85      9.66 o 
   5   9   8     1473.89     1416.99     13.44 o 
   6   9   8       38.12       46.39      2.74 o 
   7   9   8      821.33      785.74      9.56 o 
   8   9   8        3.63        2.72      2.10 o 
   9   9   8       91.77       93.13      3.98 o 
  10   9   8       14.42        9.50      2.45 o 
  11   9   8      138.38      149.14      4.61 o 
  12   9   8      127.75      130.65      5.12 o 
  13   9   8        0.00        3.30      2.75 o 
  14   9   8        7.35        7.12      3.26 o 
  15   9   8       18.05       18.02      3.81 o 
   0  10   8      381.90      340.32     10.91 o 
   1  10   8       77.36       48.59      2.74 o 
   2  10   8        7.99        8.55      1.92 o 
   3  10   8       28.82       40.41      2.58 o 
   4  10   8      273.79      240.71      4.93 o 
   5  10   8      347.21      334.30      5.50 o 
   6  10   8       42.03       42.02      2.65 o 
   7  10   8      880.63      921.10     11.18 o 
   8  10   8       72.29       77.84      3.30 o 
   9  10   8        1.25       -1.74      2.05 o 
  10  10   8       84.64       87.70      4.52 o 
  11  10   8       19.37       16.20      3.00 o 
  12  10   8       14.86       15.98      3.08 o 
  13  10   8      108.84      130.68      5.42 o 
  14  10   8        5.02        7.61      3.38 o 
  15  10   8      232.79      305.43     16.66 o 
   1  11   8      511.64      455.32      7.64 o 
   2  11   8      588.66      567.62      8.18 o 
   3  11   8      990.50      888.97     10.34 o 
   4  11   8      126.59      126.02      3.86 o 
   5  11   8        6.04        9.48      2.15 o 
   6  11   8      102.68      105.33      3.61 o 
   7  11   8       28.38       21.76      2.48 o 
   8  11   8       17.20       17.88      2.57 o 
   9  11   8       32.77       26.97      2.77 o 
  10  11   8        8.58       10.09      2.81 o 
  11  11   8        1.41        2.85      2.87 o 
  12  11   8       24.43       24.74      3.42 o 
  13  11   8        0.61        1.66      3.11 o 
   0  12   8      162.55      145.53      7.19 o 
   1  12   8        1.81        0.80      2.41 o 
   2  12   8       18.67       16.85      2.77 o 
   3  12   8        8.18        9.77      2.38 o 
   4  12   8      109.43       98.94      3.74 o 
   5  12   8       14.44       23.42      2.63 o 
   6  12   8       21.40       24.24      2.65 o 
   7  12   8       75.76       80.81      3.91 o 
   8  12   8      198.18      180.19      5.89 o 
   9  12   8      138.14      133.12      5.05 o 
  10  12   8       23.99       17.64      3.15 o 
  11  12   8        0.78        0.25      2.79 o 
  12  12   8       37.09       52.19      4.57 o 
   1  13   8       27.50       27.35      3.26 o 
   2  13   8       64.69       66.43      4.09 o 
   3  13   8       12.86       13.52      2.76 o 
   4  13   8       31.27       31.79      3.04 o 
   5  13   8        0.12       -1.20      2.29 o 
   6  13   8       20.51       17.74      2.93 o 
   7  13   8      678.26      688.00     11.51 o 
   8  13   8       68.96       86.81      5.00 o 
   9  13   8      175.16      167.22      6.16 o 
  10  13   8       70.35       76.40      4.66 o 
  11  13   8        3.50        7.62      7.96 o 
   0  14   8      105.10      109.00      7.14 o 
   1  14   8     1542.53     1528.23     19.16 o 
   2  14   8        8.33        8.62      2.92 o 
   3  14   8       13.82       21.17      4.73 o 
   4  14   8        2.50        8.12      2.92 o 
   5  14   8        5.45        4.81      2.92 o 
   6  14   8      175.85      187.37      6.78 o 
   7  14   8       10.17       16.96      3.43 o 
   8  14   8      191.77      229.60      8.00 o 
   9  14   8       20.56       27.24      4.93 o 
  10  14   8        4.87        6.46      6.93 o 
   1  15   8       66.98       72.70      4.71 o 
   2  15   8       34.37       30.77      3.77 o 
   3  15   8       38.40       36.87      4.26 o 
   4  15   8       87.26       86.41      5.85 o 
   5  15   8       21.81       39.80      6.80 o 
   6  15   8        0.12       -2.09      3.32 o 
   7  15   8        1.54        5.57      4.92 o 
   8  15   8      120.35      121.82     11.51 o 
   0  16   8      121.28      109.00      7.68 o 
   1  16   8       89.64       77.65      5.33 o 
   2  16   8       33.45       40.88      4.66 o 
   3  16   8       32.61       33.59      8.47 o 
   4  16   8        1.47       -0.20      5.50 o 
   5  16   8       54.85       72.70     11.07 o 
   1   1   9      178.36      171.45      2.36 o 
   2   1   9     5523.91     6208.02     39.18 o 
   3   1   9       20.35       45.94      1.79 o 
   4   1   9     2788.23     3102.05     20.43 o 
   5   1   9      121.89      119.46      3.40 o 
   6   1   9      369.82      344.19      4.02 o 
   7   1   9       64.82       82.73      2.28 o 
   8   1   9       77.26       66.43      2.26 o 
   9   1   9      247.39      211.20      4.63 o 
  10   1   9       74.91       68.07      3.16 o 
  11   1   9     1017.81      981.42     12.20 o 
  12   1   9       38.75       35.17      3.41 o 
  13   1   9        0.35        1.64      3.12 o 
  14   1   9        0.00        0.37      3.18 o 
  15   1   9       10.33       11.12      3.15 o 
  16   1   9       55.29       50.00      4.11 o 
  17   1   9        4.81       -0.86      3.18 o 
  18   1   9        4.50        6.23      4.03 o 
   0   2   9      824.31      930.16     10.06 o 
   1   2   9        5.82       14.74      1.21 o 
   2   2   9      139.63      143.77      2.96 o 
   3   2   9      449.46      434.79      5.03 o 
   4   2   9      706.22      715.02      5.98 o 
   5   2   9     1215.56     1239.82      9.57 o 
   6   2   9       45.70       49.89      1.78 o 
   7   2   9     1581.64     1531.90     12.81 o 
   8   2   9      116.24      110.66      2.91 o 
   9   2   9       50.26       48.89      2.31 o 
  10   2   9       18.45       28.06      2.15 o 
  11   2   9       37.52       42.30      2.90 o 
  12   2   9     1002.62      921.03     11.99 o 
  13   2   9        0.60        2.89      2.65 o 
  14   2   9        6.74        7.69      2.66 o 
  15   2   9      178.22      163.74      6.55 o 
  16   2   9      101.96       97.58      5.14 o 
  17   2   9      101.51      121.48      6.60 o 
  18   2   9      217.24      262.78      9.28 o 
   1   3   9     1322.14     1281.19      9.33 o 
   2   3   9        1.83        3.55      0.86 o 
   3   3   9      233.88      246.99      3.02 o 
   4   3   9       20.02       25.73      1.15 o 
   5   3   9      432.90      461.29      5.32 o 
   6   3   9        0.02        1.22      1.28 o 
   7   3   9      808.04      693.36     14.29 o 
   8   3   9      629.62      610.05      7.03 o 
   9   3   9      848.28      863.42      9.12 o 
  10   3   9      762.11      733.12      8.43 o 
  11   3   9      221.68      238.51      4.70 o 
  12   3   9      550.08      530.76      8.11 o 
  13   3   9       92.47       76.87      4.20 o 
  14   3   9       99.70       91.09      4.30 o 
  15   3   9      116.65      124.54      5.84 o 
  16   3   9       65.93       60.14      4.81 o 
  17   3   9       89.05      100.73      5.86 o 
  18   3   9        5.93       11.85      8.33 o 
   0   4   9     2394.61     2499.33     23.78 o 
   1   4   9      576.24      612.73      5.52 o 
   2   4   9       78.42       79.78      2.22 o 
   3   4   9      282.66      177.89      3.39 o 
   4   4   9      640.54      776.15      7.33 o 
   5   4   9      405.66      320.85      4.57 o 
   6   4   9      467.80      437.80      7.49 o 
   7   4   9      874.86      845.16     16.17 o 
   8   4   9      715.49      703.18      7.91 o 
   9   4   9       60.28       65.32      2.73 o 
  10   4   9      140.56      135.26      4.11 o 
  11   4   9      125.68      110.83      3.56 o 
  12   4   9        1.29        5.07      2.10 o 
  13   4   9       28.00       25.79      2.90 o 
  14   4   9      352.29      357.18      8.97 o 
  15   4   9       27.47       26.80      3.64 o 
  16   4   9       19.56       21.40      3.62 o 
  17   4   9      171.92      174.28      7.10 o 
  18   4   9       49.68       33.33      9.45 o 
   1   5   9      310.30      318.31      4.22 o 
   2   5   9     3453.85     3489.58     22.90 o 
   3   5   9       15.10       18.75      1.44 o 
   4   5   9       17.31       32.27      1.78 o 
   5   5   9     1110.76     1163.43     14.00 o 
   6   5   9      122.29      127.02      3.15 o 
   7   5   9      839.15      877.77     13.54 o 
   8   5   9      507.09      477.34      6.33 o 
   9   5   9      161.06      145.64      3.74 o 
  10   5   9      563.35      511.60      7.81 o 
  11   5   9       67.01       68.00      3.09 o 
  12   5   9     1372.39     1321.48     17.54 o 
  13   5   9      343.00      346.25      6.71 o 
  14   5   9       92.96      103.25      4.58 o 
  15   5   9       54.55       81.60      4.79 o 
  16   5   9        9.19        1.56      3.21 o 
  17   5   9      116.43      119.72      7.16 o 
   0   6   9      220.74      294.39      4.81 o 
   1   6   9        5.73       10.97      1.64 o 
   2   6   9      902.80      928.37      8.04 o 
   3   6   9      147.12      136.20      3.05 o 
   4   6   9        0.01        1.96      1.40 o 
   5   6   9      230.36      291.63      4.62 o 
   6   6   9      872.42      831.10     12.02 o 
   7   6   9     2386.99     2219.45     18.99 o 
   8   6   9        3.59        0.60      1.83 o 
   9   6   9     1938.94     1932.38     17.35 o 
  10   6   9      204.10      170.32      5.25 o 
  11   6   9       71.24       85.58      3.37 o 
  12   6   9      313.70      290.40      5.65 o 
  13   6   9      187.90      166.09      4.79 o 
  14   6   9        0.03       -1.13      2.52 o 
  15   6   9       19.95        7.69      2.98 o 
  16   6   9       12.68       11.84      3.92 o 
  17   6   9        5.81        0.43      5.91 o 
   1   7   9       97.21       75.53      4.46 o 
   2   7   9       56.84       60.38      2.33 o 
   3   7   9      130.67      127.48      3.07 o 
   4   7   9      251.58      194.01      3.87 o 
   5   7   9      607.03      515.03      6.77 o 
   6   7   9      479.55      440.70      6.10 o 
   7   7   9       76.56       87.90      5.22 o 
   8   7   9       68.16       64.82      2.94 o 
   9   7   9       33.59       37.83      2.80 o 
  10   7   9      163.07      135.93      4.68 o 
  11   7   9        8.85        8.35      2.31 o 
  12   7   9        0.53        1.71      2.26 o 
  13   7   9      154.82      159.28      4.77 o 
  14   7   9        4.03       -1.65      2.46 o 
  15   7   9       15.30       14.70      3.61 o 
  16   7   9        6.75        0.50      5.05 o 
   0   8   9      707.49      713.01     12.06 o 
   1   8   9     3383.63     3379.40     27.78 o 
   2   8   9     1227.24     1241.36     11.66 o 
   3   8   9      447.61      379.18      5.42 o 
   4   8   9      104.60      117.28      3.25 o 
   5   8   9     1516.03     1338.89     12.76 o 
   6   8   9     3954.29     3828.43     30.62 o 
   7   8   9      106.95       80.46      3.18 o 
   8   8   9     1090.07     1003.33     10.85 o 
   9   8   9      134.37      129.73      3.88 o 
  10   8   9        2.52        0.87      2.23 o 
  11   8   9      179.33      197.26      5.02 o 
  12   8   9       52.31       59.77      3.55 o 
  13   8   9       10.13        9.40      3.11 o 
  14   8   9       26.18       20.36      3.48 o 
  15   8   9       39.98       41.20      4.73 o 
  16   8   9        4.55       12.51      9.62 o 
   1   9   9       22.97       23.55      2.31 o 
   2   9   9       54.08       37.93      2.41 o 
   3   9   9      320.47      298.67      5.56 o 
   4   9   9     2289.64     2257.50     20.41 o 
   5   9   9       24.91       21.99      2.30 o 
   6   9   9     1462.03     1382.57     14.15 o 
   7   9   9       65.35       64.27      3.01 o 
   8   9   9       83.90       81.73      4.06 o 
   9   9   9      219.76      174.78      4.48 o 
  10   9   9       37.26       36.85      2.85 o 
  11   9   9       68.93       63.68      3.77 o 
  12   9   9       75.09       88.79      4.26 o 
  13   9   9       78.40       83.16      4.64 o 
  14   9   9       33.56       36.39      3.95 o 
  15   9   9       51.00       70.20      6.94 o 
   0  10   9      753.30      701.29     18.61 o 
   1  10   9       82.84       61.29      3.29 o 
   2  10   9      252.12      214.79      5.95 o 
   3  10   9        2.97        4.11      1.93 o 
   4  10   9      530.90      463.78      6.94 o 
   5  10   9      188.62      186.81      5.32 o 
   6  10   9      203.97      190.35      4.95 o 
   7  10   9      167.26      160.50      4.26 o 
   8  10   9       82.00       81.69      3.44 o 
   9  10   9        0.91        0.81      2.10 o 
  10  10   9      221.07      206.30      5.31 o 
  11  10   9       50.62       46.29      3.49 o 
  12  10   9        7.80       17.48      3.17 o 
  13  10   9        0.29        2.12      2.97 o 
  14  10   9        3.94        4.64      3.91 o 
   1  11   9      666.39      594.62      9.72 o 
   2  11   9      657.44      608.46      8.64 o 
   3  11   9      858.36      775.94     10.14 o 
   4  11   9      543.87      478.64      7.23 o 
   5  11   9        5.85        6.91      2.17 o 
   6  11   9        4.70        3.09      2.17 o 
   7  11   9      141.32      134.81      4.13 o 
   8  11   9        4.74        6.10      2.23 o 
   9  11   9       35.03       42.98      3.22 o 
  10  11   9       16.83       21.59      3.46 o 
  11  11   9       60.55       69.39      4.39 o 
  12  11   9        0.03        0.21      2.82 o 
  13  11   9        2.00        3.54      3.91 o 
   0  12   9      245.68      218.28      8.41 o 
   1  12   9        0.86       -0.31      2.41 o 
   2  12   9       12.93       13.73      2.82 o 
   3  12   9       78.15       58.34      3.61 o 
   4  12   9       14.84       20.80      2.70 o 
   5  12   9      166.24      154.44      4.55 o 
   6  12   9       56.97       51.28      3.19 o 
   7  12   9       92.11       92.79      3.97 o 
   8  12   9       62.10       69.66      4.00 o 
   9  12   9       15.39       35.58      3.57 o 
  10  12   9      112.73      132.32      5.36 o 
  11  12   9       48.70       46.88      4.15 o 
  12  12   9        1.35        5.36      4.46 o 
   1  13   9       13.93       19.44      3.15 o 
   2  13   9       87.31       97.14      4.70 o 
   3  13   9       12.29       14.01      2.95 o 
   4  13   9        2.12        4.41      2.64 o 
   5  13   9       29.85       38.64      3.33 o 
   6  13   9        4.05        0.21      2.53 o 
   7  13   9       43.07       44.12      3.82 o 
   8  13   9        3.58        3.05      2.99 o 
   9  13   9        0.69        3.50      3.15 o 
  10  13   9       12.70       12.44      3.46 o 
  11  13   9        2.09        2.89      6.81 o 
   0  14   9      202.57      202.91      9.00 o 
   1  14   9        4.28       10.21      3.15 o 
   2  14   9       63.72       76.28      4.58 o 
   3  14   9       86.19       91.81      4.86 o 
   4  14   9       14.88       13.50      3.18 o 
   5  14   9        6.11       14.49      3.41 o 
   6  14   9        0.96        3.51      3.03 o 
   7  14   9       10.27       11.55      3.71 o 
   8  14   9       48.78       59.63      4.62 o 
   9  14   9       16.09       20.85      5.67 o 
   1  15   9       39.99       44.78      4.30 o 
   2  15   9        1.10        1.21      3.08 o 
   3  15   9        4.96        9.21      3.64 o 
   4  15   9       38.45       41.61      4.79 o 
   5  15   9        9.47       13.82      4.69 o 
   6  15   9       52.09       82.34      7.17 o 
   7  15   9       31.20       31.21      7.05 o 
   0  16   9      156.60      161.09      9.10 o 
   1  16   9       13.50       21.61      4.17 o 
   2  16   9      184.70      188.20      7.88 o 
   3  16   9        1.17       -4.52      4.52 o 
   4  16   9       22.64       36.64      8.85 o 
   0   0  10     2839.08     2948.61     39.06 o 
   1   0  10     4003.47     4262.59     38.92 o 
   2   0  10     4160.74     4481.76     40.84 o 
   3   0  10     8485.28     9586.55     84.72 o 
   4   0  10     6944.46     7361.11     65.64 o 
   5   0  10       51.80      113.36      4.09 o 
   6   0  10      240.43      273.38      4.63 o 
   7   0  10      939.18      850.39     13.49 o 
   8   0  10      102.07      112.39      4.34 o 
   9   0  10        1.68        2.74      2.68 o 
  10   0  10     1101.84     1090.80     17.25 o 
  11   0  10       25.40       18.85      4.16 o 
  12   0  10      300.31      318.51     10.83 o 
  13   0  10     1385.00     1321.99     23.76 o 
  14   0  10       35.98       33.46      5.13 o 
  15   0  10      192.42      195.81      9.01 o 
  16   0  10       62.94       55.60      6.37 o 
  17   0  10      191.08      188.16      9.61 o 
  18   0  10       34.57       31.88      7.39 o 
   1   1  10      117.36      150.10      3.57 o 
   2   1  10     1215.57     1400.44     10.14 o 
   3   1  10     1284.80     1303.91     10.34 o 
   4   1  10        1.25        2.85      0.93 o 
   5   1  10     2957.88     3156.28     21.04 o 
   6   1  10      642.69      696.93      7.90 o 
   7   1  10     1307.88     1293.18     19.76 o 
   8   1  10      731.82      656.54      6.93 o 
   9   1  10     1623.91     1512.31     15.47 o 
  10   1  10      200.94      196.53      5.08 o 
  11   1  10       57.90       59.36      3.39 o 
  12   1  10      175.07      137.04      4.58 o 
  13   1  10       67.65       66.72      4.15 o 
  14   1  10       16.42       20.73      3.26 o 
  15   1  10        6.30        2.04      2.96 o 
  16   1  10       76.94       75.55      4.88 o 
  17   1  10        1.67        3.65      3.36 o 
  18   1  10       17.58       22.06      7.02 o 
   0   2  10        3.48        4.15      1.27 o 
   1   2  10      182.46      157.26      2.61 o 
   2   2  10       32.58       54.57      1.71 o 
   3   2  10      144.70      189.43      5.48 o 
   4   2  10     2213.63     2542.15     17.19 o 
   5   2  10     1048.74     1140.73     10.54 o 
   6   2  10      639.37      675.09      7.06 o 
   7   2  10     2319.51     2398.84     19.67 o 
   8   2  10      334.67      302.30      8.22 o 
   9   2  10     3288.09     3170.36     25.51 o 
  10   2  10      507.01      515.69      7.40 o 
  11   2  10      943.65      868.65     10.73 o 
  12   2  10      189.69      174.90      5.07 o 
  13   2  10       21.01       26.91      3.08 o 
  14   2  10      303.08      291.30      7.26 o 
  15   2  10        1.61        0.99      3.59 o 
  16   2  10      113.32      107.54      5.33 o 
  17   2  10        3.11        4.26      3.70 o 
  18   2  10       85.40       91.76     11.94 o 
   1   3  10     2493.22     2637.80     17.71 o 
   2   3  10     1220.95     1312.32      9.64 o 
   3   3  10      131.68      102.20      2.74 o 
   4   3  10      701.40      764.89      6.58 o 
   5   3  10      861.49      826.41      8.65 o 
   6   3  10      337.47      301.29      4.52 o 
   7   3  10      461.48      457.74      5.90 o 
   8   3  10      457.78      427.20      6.62 o 
   9   3  10      178.23      166.85      5.59 o 
  10   3  10      334.13      331.93      8.34 o 
  11   3  10        5.22        5.52      2.05 o 
  12   3  10       19.52       25.20      2.95 o 
  13   3  10      172.28      157.47      5.13 o 
  14   3  10       17.10       22.38      3.15 o 
  15   3  10       68.08       78.76      4.71 o 
  16   3  10        3.90        2.48      3.42 o 
  17   3  10      155.13      173.13      7.10 o 
  18   3  10        0.90       -0.48     11.07 o 
   0   4  10      163.80      170.53      3.52 o 
   1   4  10      796.75      963.61      7.82 o 
   2   4  10       82.60       68.28      3.48 o 
   3   4  10        2.59        1.81      0.87 o 
   4   4  10        0.96        2.67      1.21 o 
   5   4  10     1340.59     1355.26     17.17 o 
   6   4  10       51.87       54.78      2.45 o 
   7   4  10     2042.27     2008.20     17.97 o 
   8   4  10       90.68       74.22      2.78 o 
   9   4  10       62.85       63.94      2.78 o 
  10   4  10       11.36       10.88      2.02 o 
  11   4  10        8.43        2.23      1.92 o 
  12   4  10        4.77        1.70      2.40 o 
  13   4  10       73.34       84.00      3.94 o 
  14   4  10       10.00       13.62      2.99 o 
  15   4  10       85.78       83.98      4.91 o 
  16   4  10        9.66       11.32      3.44 o 
  17   4  10        0.13        1.18      4.05 o 
   1   5  10     2109.62     2067.07     14.41 o 
   2   5  10      798.90      685.24      6.14 o 
   3   5  10       82.41       84.28      3.16 o 
   4   5  10       71.59       78.00      3.15 o 
   5   5  10      997.12      997.68     13.16 o 
   6   5  10      592.81      579.52     11.07 o 
   7   5  10       63.20       66.54      2.61 o 
   8   5  10     1161.26     1123.34     11.32 o 
   9   5  10      799.90      793.77     14.15 o 
  10   5  10      106.22      106.82      3.51 o 
  11   5  10      119.84      121.93      3.90 o 
  12   5  10        1.03       -1.87      2.61 o 
  13   5  10      444.23      411.73     10.22 o 
  14   5  10      367.73      328.06      6.93 o 
  15   5  10       76.80       80.66      4.97 o 
  16   5  10      104.26      124.13      5.86 o 
  17   5  10       41.68       56.53      8.68 o 
   0   6  10     1980.05     2091.52     56.94 o 
   1   6  10      338.26      314.82      9.84 o 
   2   6  10       19.22       12.21      1.47 o 
   3   6  10      884.43      840.83      9.02 o 
   4   6  10      635.78      605.08      7.04 o 
   5   6  10      113.80      106.14      3.03 o 
   6   6  10      652.22      596.68     10.88 o 
   7   6  10      166.49      118.95      3.39 o 
   8   6  10      372.65      408.04      6.10 o 
   9   6  10      223.72      216.12      4.63 o 
  10   6  10       42.53       44.27      2.77 o 
  11   6  10       31.90       23.05      2.53 o 
  12   6  10        2.70       -2.07      2.07 o 
  13   6  10        2.64        1.51      2.40 o 
  14   6  10       42.12       46.37      3.92 o 
  15   6  10        2.78        6.39      3.07 o 
  16   6  10        0.57        2.35      3.85 o 
  17   6  10        1.05       -7.74      7.74 o 
   1   7  10      387.68      357.20      4.97 o 
   2   7  10      504.52      524.08      6.70 o 
   3   7  10       60.96       59.89      2.44 o 
   4   7  10      916.48      936.27      9.64 o 
   5   7  10     1801.22     1605.20     14.63 o 
   6   7  10      200.85      238.35      4.58 o 
   7   7  10       10.45       16.70      2.30 o 
   8   7  10      171.15      156.11      3.95 o 
   9   7  10      399.12      331.28      5.64 o 
  10   7  10       53.44       42.84      2.80 o 
  11   7  10       19.36       20.66      2.56 o 
  12   7  10        4.04        0.55      2.24 o 
  13   7  10      121.09      119.39      4.48 o 
  14   7  10       20.54       18.08      3.16 o 
  15   7  10        3.49        4.62      3.57 o 
  16   7  10       37.86       52.20      7.99 o 
   0   8  10     1088.03      981.52     15.32 o 
   1   8  10      206.09      220.97      4.36 o 
   2   8  10     1603.47     1671.72     15.63 o 
   3   8  10       68.19       61.57      2.92 o 
   4   8  10      636.50      608.07     10.90 o 
   5   8  10     2770.76     2617.88     22.04 o 
   6   8  10       17.03       23.08      2.33 o 
   7   8  10       45.15       55.20      2.84 o 
   8   8  10      451.96      390.78      6.41 o 
   9   8  10       59.50       47.66      2.95 o 
  10   8  10      499.42      482.72      7.32 o 
  11   8  10       62.92       67.48      3.43 o 
  12   8  10      181.47      185.54      5.12 o 
  13   8  10        9.97       11.16      2.73 o 
  14   8  10       39.88       45.98      3.83 o 
  15   8  10       25.66       43.64      4.82 o 
   1   9  10      923.57      869.39     10.30 o 
   2   9  10      301.83      317.55      5.67 o 
   3   9  10       23.44       16.48      2.21 o 
   4   9  10      590.44      499.95      7.98 o 
   5   9  10       21.74       14.88      2.20 o 
   6   9  10       85.98       69.88      3.03 o 
   7   9  10       23.40       19.06      2.49 o 
   8   9  10      331.17      300.99      6.11 o 
   9   9  10      129.21      143.08      4.41 o 
  10   9  10       30.99       26.21      2.90 o 
  11   9  10        1.48        1.64      2.53 o 
  12   9  10       35.64       25.84      3.16 o 
  13   9  10       35.48       35.95      3.77 o 
  14   9  10       39.30       41.96      4.09 o 
  15   9  10        1.80       -1.39      6.70 o 
   0  10  10     2254.55     2058.79     32.19 o 
   1  10  10      152.83      150.82      4.64 o 
   2  10  10        4.26        1.57      2.13 o 
   3  10  10       29.54       37.28      2.86 o 
   4  10  10       94.95       91.49      3.73 o 
   5  10  10       30.75       32.03      2.63 o 
   6  10  10        7.57        5.55      2.04 o 
   7  10  10       51.29       60.12      3.06 o 
   8  10  10      174.27      133.75      4.16 o 
   9  10  10       75.77       92.95      3.77 o 
  10  10  10        0.19        6.09      2.46 o 
  11  10  10       48.65       53.46      4.08 o 
  12  10  10       11.98        9.90      2.88 o 
  13  10  10      184.09      189.41      6.42 o 
  14  10  10       51.14       64.89      7.03 o 
   1  11  10        0.01        1.92      2.23 o 
   2  11  10      131.64       98.52      4.08 o 
   3  11  10       13.74       13.69      2.60 o 
   4  11  10      270.76      274.87      5.88 o 
   5  11  10      471.67      426.44      8.66 o 
   6  11  10       90.39       83.30      3.65 o 
   7  11  10      467.28      450.01      7.42 o 
   8  11  10       23.19       20.22      2.60 o 
   9  11  10       23.04       22.47      2.81 o 
  10  11  10       73.13       92.46      5.21 o 
  11  11  10        0.67       -2.62      2.62 o 
  12  11  10        4.70        1.73      3.14 o 
  13  11  10        2.88       -4.68      4.68 o 
   0  12  10      169.17      172.21      7.93 o 
   1  12  10       33.71       36.21      3.43 o 
   2  12  10       78.34       62.68      3.99 o 
   3  12  10      142.70      128.32      4.76 o 
   4  12  10        9.29       11.28      2.68 o 
   5  12  10        0.00        5.39      2.59 o 
   6  12  10      264.41      228.92      5.39 o 
   7  12  10       28.30       26.64      2.91 o 
   8  12  10        0.00        2.66      2.59 o 
   9  12  10        4.68        2.74      2.79 o 
  10  12  10       21.83       24.28      3.53 o 
  11  12  10        0.00       -3.78      3.78 o 
  12  12  10       44.39       66.24      8.51 o 
   1  13  10       63.96       78.73      4.49 o 
   2  13  10       38.80       36.65      3.64 o 
   3  13  10        2.78        1.39      3.14 o 
   4  13  10       20.50       17.10      3.02 o 
   5  13  10       35.30       33.37      3.47 o 
   6  13  10        5.52        5.39      2.56 o 
   7  13  10      115.00      131.13      5.19 o 
   8  13  10       17.95        8.32      3.11 o 
   9  13  10        2.81        6.49      3.32 o 
  10  13  10       16.44       15.16      4.79 o 
  11  13  10       10.35       16.96      8.08 o 
   0  14  10        5.63        1.36      4.29 o 
   1  14  10       33.87       39.69      3.80 o 
   2  14  10       12.77       14.61      3.25 o 
   3  14  10        0.44        1.26      3.00 o 
   4  14  10        3.32        2.13      3.00 o 
   5  14  10       26.25       25.73      3.66 o 
   6  14  10       86.77      108.28      5.80 o 
   7  14  10       15.15       15.36      3.87 o 
   8  14  10       10.06       14.33      8.60 o 
   9  14  10       72.09       84.57      7.64 o 
   1  15  10        0.39        4.15      3.18 o 
   2  15  10       38.37       47.28      4.41 o 
   3  15  10      236.90      261.51      7.59 o 
   4  15  10       17.18       17.87      3.93 o 
   5  15  10       16.17       15.26      4.89 o 
   6  15  10       12.83       19.25     11.55 o 
   7  15  10       20.17       33.18     13.95 o 
   0  16  10      157.19      168.25     10.53 o 
   1  16  10        5.52        5.60      3.91 o 
   2  16  10       26.41       22.60      6.62 o 
   3  16  10       29.31       17.28      8.49 o 
   1   1  11     1498.40     1524.84     11.05 o 
   2   1  11      344.36      371.91      3.89 o 
   3   1  11      652.41      694.39      5.97 o 
   4   1  11      218.26      249.93      4.32 o 
   5   1  11      225.77      236.89      3.27 o 
   6   1  11      132.82      113.94      2.97 o 
   7   1  11      842.44      819.71      9.30 o 
   8   1  11      996.08      955.90     10.21 o 
   9   1  11        2.70        2.30      2.02 o 
  10   1  11       26.49       27.48      3.96 o 
  11   1  11       21.80       33.24      2.97 o 
  12   1  11       17.40       15.18      2.97 o 
  13   1  11        2.49       -0.11      2.84 o 
  14   1  11        5.98        1.43      2.95 o 
  15   1  11       87.92      102.07      5.10 o 
  16   1  11        1.68        1.00      3.08 o 
  17   1  11        4.80       11.31      3.61 o 
   0   2  11        0.08        3.46      1.46 o 
   1   2  11      351.14      439.38      4.72 o 
   2   2  11      141.23      190.40      2.69 o 
   3   2  11       60.13       75.11      1.76 o 
   4   2  11      783.67      902.34      7.59 o 
   5   2  11       21.10       21.66      1.47 o 
   6   2  11     1152.40     1172.86     14.02 o 
   7   2  11       95.21       91.62      5.05 o 
   8   2  11     1225.22     1184.50     11.40 o 
   9   2  11     2415.11     2437.19     23.77 o 
  10   2  11      443.73      415.94      7.34 o 
  11   2  11       47.99       58.11      3.64 o 
  12   2  11      254.85      255.00      6.53 o 
  13   2  11      543.85      512.55      9.51 o 
  14   2  11       16.95       18.82      3.37 o 
  15   2  11      235.26      231.38      6.96 o 
  16   2  11       86.59       85.10      5.15 o 
  17   2  11       88.11       95.61      6.00 o 
   1   3  11      549.13      537.67      5.01 o 
   2   3  11       26.58       20.18      1.23 o 
   3   3  11      128.02       99.53      2.27 o 
   4   3  11      335.35      291.94      4.29 o 
   5   3  11        0.74        3.86      1.43 o 
   6   3  11     1027.66     1008.81     12.84 o 
   7   3  11      268.75      243.59      6.18 o 
   8   3  11      514.42      483.38      7.88 o 
   9   3  11      111.70      109.16      3.33 o 
  10   3  11      294.88      266.52      5.23 o 
  11   3  11      566.31      576.74      8.51 o 
  12   3  11        0.25       -2.04      2.29 o 
  13   3  11      551.65      520.77      8.97 o 
  14   3  11       69.90       66.44      4.07 o 
  15   3  11        3.21        3.35      3.07 o 
  16   3  11      155.65      153.45      7.72 o 
  17   3  11       25.80       41.06      5.42 o 
   0   4  11       85.49       73.38      2.48 o 
   1   4  11      338.38      398.93      4.16 o 
   2   4  11      162.64      154.45      2.87 o 
   3   4  11      298.25      341.81      5.91 o 
   4   4  11      167.74      195.52      5.34 o 
   5   4  11      412.44      372.82      5.17 o 
   6   4  11        4.15        6.58      1.61 o 
   7   4  11        2.32        1.99      1.62 o 
   8   4  11      744.83      692.97      8.12 o 
   9   4  11       24.57       26.72      2.38 o 
  10   4  11      139.15      133.25      3.72 o 
  11   4  11       41.03       37.63      2.76 o 
  12   4  11       57.64       62.13      3.79 o 
  13   4  11      111.01      132.11      4.94 o 
  14   4  11       14.50       12.92      3.08 o 
  15   4  11       28.84       26.36      3.46 o 
  16   4  11        4.89        2.19      3.61 o 
  17   4  11      106.93      147.68     11.67 o 
   1   5  11      697.36      746.49     11.00 o 
   2   5  11       25.44       36.19      2.24 o 
   3   5  11      414.02      346.32      6.24 o 
   4   5  11      445.97      399.28      7.41 o 
   5   5  11     1013.93     1035.87     10.31 o 
   6   5  11       29.22       41.56      2.35 o 
   7   5  11       72.34       78.97      3.04 o 
   8   5  11      672.13      653.30      8.29 o 
   9   5  11      291.16      296.26      5.83 o 
  10   5  11      144.08      141.92      3.92 o 
  11   5  11      414.60      375.46      6.45 o 
  12   5  11       26.62       20.88      2.63 o 
  13   5  11       41.62       51.11      3.62 o 
  14   5  11       76.10       76.12      4.39 o 
  15   5  11        0.00        1.19      3.20 o 
  16   5  11       55.23       57.67      5.28 o 
  17   5  11       23.75       19.61      6.93 o 
   0   6  11     3404.34     3523.32     48.01 o 
   1   6  11      139.57      134.29      2.92 o 
   2   6  11        9.83        8.80      1.57 o 
   3   6  11     1204.01     1233.30     11.63 o 
   4   6  11      975.28      929.55      9.51 o 
   5   6  11       33.38       32.57      2.26 o 
   6   6  11      256.01      240.38      4.55 o 
   7   6  11      283.94      292.77      5.13 o 
   8   6  11     1150.28     1057.24     11.37 o 
   9   6  11       95.68       76.58      3.17 o 
  10   6  11      697.72      608.94      8.08 o 
  11   6  11      164.14      164.26      4.58 o 
  12   6  11       17.99        9.31      2.45 o 
  13   6  11      173.21      182.33      5.48 o 
  14   6  11      172.38      184.95      5.96 o 
  15   6  11       12.67       13.98      3.80 o 
  16   6  11        0.61       -3.33      4.76 o 
   1   7  11      194.58      168.95      5.44 o 
   2   7  11     1734.41     1685.75     15.58 o 
   3   7  11      412.09      402.49      6.64 o 
   4   7  11      145.45      141.93      3.54 o 
   5   7  11       12.42        9.38      2.01 o 
   6   7  11      326.57      337.28      5.51 o 
   7   7  11        0.24        1.85      1.90 o 
   8   7  11      418.58      378.19      6.06 o 
   9   7  11      102.36       74.95      3.25 o 
  10   7  11      328.38      278.12      5.48 o 
  11   7  11        0.05        3.26      2.29 o 
  12   7  11       97.50      104.75      3.99 o 
  13   7  11       58.45       58.44      4.01 o 
  14   7  11      107.43      119.63      5.43 o 
  15   7  11        1.15        0.04      3.07 o 
  16   7  11        2.55        3.71      6.00 o 
   0   8  11      953.45      950.37     15.24 o 
   1   8  11      828.09      701.53     10.75 o 
   2   8  11     1091.70     1059.62     13.50 o 
   3   8  11        0.78        0.18      1.82 o 
   4   8  11       17.91       27.55      2.31 o 
   5   8  11       77.75       69.46      2.94 o 
   6   8  11      101.43       80.72      3.16 o 
   7   8  11       16.07       16.88      2.25 o 
   8   8  11       64.23       58.72      3.01 o 
   9   8  11       62.41       52.93      3.05 o 
  10   8  11       73.64       63.53      3.31 o 
  11   8  11       22.19       19.84      2.67 o 
  12   8  11       22.19       19.70      2.88 o 
  13   8  11        7.00       10.33      2.82 o 
  14   8  11        8.16        4.84      3.04 o 
  15   8  11       13.23        9.83      5.16 o 
   1   9  11      543.80      478.03     11.37 o 
   2   9  11      307.48      305.07      5.77 o 
   3   9  11      650.55      540.01      9.13 o 
   4   9  11       23.00       28.51      2.54 o 
   5   9  11       39.95       46.94      2.81 o 
   6   9  11       23.39       15.04      2.29 o 
   7   9  11      538.08      507.80      7.30 o 
   8   9  11        3.20        0.53      2.02 o 
   9   9  11        5.24        5.23      2.25 o 
  10   9  11       80.54       69.79      3.53 o 
  11   9  11      101.10      109.19      4.35 o 
  12   9  11       16.77       26.53      3.31 o 
  13   9  11        2.39        0.83      2.91 o 
  14   9  11       75.72       83.54      5.27 o 
   0  10  11       11.75        8.90      3.85 o 
   1  10  11      664.82      684.96     12.60 o 
   2  10  11       60.55       60.07      3.64 o 
   3  10  11       84.74       56.26      3.20 o 
   4  10  11       49.28       48.60      3.13 o 
   5  10  11      250.71      201.52      5.49 o 
   6  10  11       31.67       26.06      2.68 o 
   7  10  11      260.46      252.72      5.29 o 
   8  10  11       86.25       78.98      3.57 o 
   9  10  11       65.64       58.31      3.32 o 
  10  10  11       60.21       56.34      3.68 o 
  11  10  11        9.12        6.19      2.83 o 
  12  10  11       12.26       10.57      2.88 o 
  13  10  11       47.45       54.76      4.57 o 
  14  10  11        2.19       -1.12      6.42 o 
   1  11  11       16.90       19.74      2.89 o 
   2  11  11       74.48       64.81      3.98 o 
   3  11  11       26.53       32.86      3.09 o 
   4  11  11      825.02      785.77     10.50 o 
   5  11  11      122.55      125.35      4.38 o 
   6  11  11        9.71       10.26      2.46 o 
   7  11  11       60.12       52.42      3.36 o 
   8  11  11        1.02        2.74      2.46 o 
   9  11  11       33.84       35.95      3.22 o 
  10  11  11        6.75        8.33      2.59 o 
  11  11  11       34.54       40.35      3.68 o 
  12  11  11        1.28        2.55      3.17 o 
  13  11  11        1.18        5.16      6.27 o 
   0  12  11      159.80      145.17      7.68 o 
   1  12  11        5.78       13.66      2.91 o 
   2  12  11      144.44      143.63      5.34 o 
   3  12  11       22.98       29.38      3.34 o 
   4  12  11      178.74      155.67      5.19 o 
   5  12  11       91.71       82.61      4.25 o 
   6  12  11        7.05        2.18      2.49 o 
   7  12  11       45.65       42.78      3.25 o 
   8  12  11       70.62       82.60      4.21 o 
   9  12  11       54.84       55.67      3.98 o 
  10  12  11       11.99       17.07      3.61 o 
  11  12  11       56.88       66.51      5.16 o 
   1  13  11        7.70       11.25      3.00 o 
   2  13  11       24.02       16.82      3.25 o 
   3  13  11        4.98        7.51      3.08 o 
   4  13  11      146.73      132.14      5.47 o 
   5  13  11        1.12        2.09      2.76 o 
   6  13  11        0.99        1.42      2.70 o 
   7  13  11        0.00       -3.02      3.02 o 
   8  13  11       80.48       97.58      5.21 o 
   9  13  11       31.28       45.14      4.33 o 
  10  13  11       49.80       65.32      8.51 o 
   0  14  11       34.90       42.89      8.20 o 
   1  14  11        5.16       -0.08      2.92 o 
   2  14  11        0.73        1.49      2.97 o 
   3  14  11        9.98       10.26      3.21 o 
   4  14  11        8.10        9.92      3.39 o 
   5  14  11       55.96       66.42      4.79 o 
   6  14  11        6.37       10.97      3.38 o 
   7  14  11        2.73        6.86      4.28 o 
   8  14  11       18.12        3.38      5.91 o 
   1  15  11        4.59        6.83      3.31 o 
   2  15  11       57.02       54.07      4.62 o 
   3  15  11        1.06        2.00      4.00 o 
   4  15  11        0.12        2.54      3.91 o 
   5  15  11        1.43       -6.74      6.81 o 
   0  16  11       60.10      118.37     17.32 o 
   1  16  11        7.04       -6.74      9.62 o 
   0   0  12        4.23        5.15      2.50 o 
   1   0  12     1173.26     1366.65     14.53 o 
   2   0  12      785.79      870.53     10.19 o 
   3   0  12      131.65      106.43      3.31 o 
   4   0  12      428.20      483.40      6.74 o 
   5   0  12     2884.58     3001.89     41.85 o 
   6   0  12      726.73      751.22     10.18 o 
   7   0  12       10.82        3.94      2.20 o 
   8   0  12     1028.79      997.85     15.87 o 
   9   0  12      634.20      612.83     13.59 o 
  10   0  12      949.00      945.63     18.28 o 
  11   0  12       13.63       16.36      4.19 o 
  12   0  12        0.28       -3.24      3.58 o 
  13   0  12       58.68       73.00      6.37 o 
  14   0  12        1.41        5.07      6.17 o 
  15   0  12      179.70      181.80      9.72 o 
  16   0  12       22.00       31.76      5.74 o 
  17   0  12      553.61      657.16     19.94 o 
   1   1  12      851.55      936.27      7.63 o 
   2   1  12      313.44      305.68      3.64 o 
   3   1  12       64.60       51.69      2.01 o 
   4   1  12      230.53      225.31      4.01 o 
   5   1  12       13.67       13.11      1.51 o 
   6   1  12       26.96       24.99      1.61 o 
   7   1  12      359.49      320.47      4.84 o 
   8   1  12      112.93      123.82      3.49 o 
   9   1  12       32.25       33.98      2.86 o 
  10   1  12      241.98      227.18      6.24 o 
  11   1  12       66.19       71.82      3.98 o 
  12   1  12       13.42       10.42      2.89 o 
  13   1  12      256.39      257.90      6.88 o 
  14   1  12      148.09      130.63      5.56 o 
  15   1  12      110.72      135.77      6.15 o 
  16   1  12        7.76       10.31      3.72 o 
  17   1  12       39.35       54.42      6.26 o 
   0   2  12       70.84      111.20      3.16 o 
   1   2  12     3722.73     3995.69     26.28 o 
   2   2  12       54.78       61.56      1.76 o 
   3   2  12        0.07        2.24      1.01 o 
   4   2  12      119.38      140.72      3.03 o 
   5   2  12       31.94       18.22      1.68 o 
   6   2  12      604.42      602.30     11.03 o 
   7   2  12        0.29       -1.01      1.58 o 
   8   2  12       33.50       26.21      2.19 o 
   9   2  12      112.81      115.66      4.46 o 
  10   2  12       14.52       14.13      2.65 o 
  11   2  12        8.22        6.54      2.47 o 
  12   2  12       23.13       23.17      3.22 o 
  13   2  12       70.41       74.37      4.48 o 
  14   2  12      320.57      340.62      7.97 o 
  15   2  12      208.57      224.46      7.00 o 
  16   2  12        0.19       -3.36      3.36 o 
  17   2  12       74.59       83.09      7.81 o 
   1   3  12      699.66      690.69      6.06 o 
   2   3  12      484.09      449.33      4.59 o 
   3   3  12     1174.75     1222.38     11.75 o 
   4   3  12        7.85        8.87      1.44 o 
   5   3  12      164.70      146.08      3.43 o 
   6   3  12       24.91       32.22      2.09 o 
   7   3  12      918.74      805.34      8.81 o 
   8   3  12        8.31        8.83      2.09 o 
   9   3  12       19.98       31.69      3.40 o 
  10   3  12        1.32        0.42      1.97 o 
  11   3  12       15.43       12.60      2.71 o 
  12   3  12       49.13       42.75      3.64 o 
  13   3  12      168.56      171.83      6.32 o 
  14   3  12      169.18      158.01      6.21 o 
  15   3  12       49.70       54.73      4.43 o 
  16   3  12       61.61       68.66      5.09 o 
  17   3  12        5.71       -7.12      7.12 o 
   0   4  12     1654.64     1557.82     16.30 o 
   1   4  12        1.78        3.18      1.15 o 
   2   4  12       88.40       85.91      2.27 o 
   3   4  12      186.52      193.08      3.52 o 
   4   4  12        0.90        2.73      1.47 o 
   5   4  12       18.46       19.97      1.83 o 
   6   4  12      181.51      165.11      3.71 o 
   7   4  12     1443.97     1307.75     12.58 o 
   8   4  12        1.04        5.53      1.96 o 
   9   4  12      759.03      718.78     10.72 o 
  10   4  12       52.33       39.08      2.82 o 
  11   4  12       72.05       90.54      4.39 o 
  12   4  12        0.09        2.52      2.54 o 
  13   4  12       26.49       30.28      3.32 o 
  14   4  12      154.77      167.44      5.69 o 
  15   4  12       36.76       45.99      4.37 o 
  16   4  12      119.87      123.08      6.91 o 
  17   4  12       49.91       64.48     14.44 o 
   1   5  12        3.84        3.85      1.36 o 
   2   5  12        1.03        2.50      1.38 o 
   3   5  12      318.62      276.08      4.57 o 
   4   5  12       44.51       41.00      2.16 o 
   5   5  12      174.17      173.11      4.14 o 
   6   5  12        9.06        2.04      1.71 o 
   7   5  12      463.17      461.15      6.74 o 
   8   5  12       23.61       19.78      2.23 o 
   9   5  12      458.33      429.40      7.86 o 
  10   5  12       62.20       45.51      2.83 o 
  11   5  12      252.74      243.01      6.35 o 
  12   5  12       75.07       72.06      3.82 o 
  13   5  12      181.76      195.81      5.97 o 
  14   5  12       21.54       12.54      3.23 o 
  15   5  12      110.71      126.72      5.91 o 
  16   5  12        7.46        5.73      5.37 o 
   0   6  12      864.86      842.84     13.79 o 
   1   6  12       94.99       80.28      2.79 o 
   2   6  12      361.27      290.00      4.61 o 
   3   6  12      148.79      136.18      3.54 o 
   4   6  12      104.34      107.12      3.15 o 
   5   6  12       69.24       54.79      2.65 o 
   6   6  12      210.35      205.90      4.38 o 
   7   6  12      138.98      107.90      3.43 o 
   8   6  12       17.32        7.88      2.46 o 
   9   6  12       49.92       55.67      3.14 o 
  10   6  12      502.03      466.25      7.74 o 
  11   6  12        2.93        5.42      2.26 o 
  12   6  12        4.96        3.83      2.42 o 
  13   6  12      199.83      192.02      5.61 o 
  14   6  12        0.65        1.24      3.04 o 
  15   6  12        7.86        3.71      3.37 o 
  16   6  12        0.62        7.32      5.45 o 
   1   7  12        4.23        5.63      1.99 o 
   2   7  12     1338.95     1382.33     14.18 o 
   3   7  12      246.33      229.77      4.48 o 
   4   7  12     1037.53     1031.55     11.16 o 
   5   7  12      331.12      279.73      5.02 o 
   6   7  12      122.25       95.54      3.53 o 
   7   7  12      963.95      941.37     10.42 o 
   8   7  12        5.54        6.79      2.08 o 
   9   7  12       12.75        9.32      2.26 o 
  10   7  12       29.86       28.57      2.73 o 
  11   7  12        1.25        0.32      2.22 o 
  12   7  12       52.50       59.30      3.63 o 
  13   7  12        0.20       -0.90      2.46 o 
  14   7  12       98.52       92.50      5.07 o 
  15   7  12       12.40       17.54      6.66 o 
   0   8  12      219.69      222.50      8.03 o 
   1   8  12      291.44      302.35      6.36 o 
   2   8  12      740.43      676.72      8.90 o 
   3   8  12       43.99       47.25      2.71 o 
   4   8  12     2175.19     1992.98     18.56 o 
   5   8  12       52.14       51.45      2.74 o 
   6   8  12        4.39        0.45      1.86 o 
   7   8  12      168.04      164.57      4.31 o 
   8   8  12        2.05        2.80      2.10 o 
   9   8  12      114.55      105.27      3.82 o 
  10   8  12        1.80       -0.30      2.15 o 
  11   8  12       64.31       50.50      3.29 o 
  12   8  12       98.68      101.68      4.06 o 
  13   8  12       26.96       31.38      4.47 o 
  14   8  12       49.23       57.53      4.59 o 
  15   8  12       20.11       31.49      6.14 o 
   1   9  12        4.19        4.56      2.43 o 
   2   9  12      517.12      487.33      7.99 o 
   3   9  12      367.41      330.84      6.15 o 
   4   9  12       41.38       55.08      2.95 o 
   5   9  12      776.21      714.88      9.17 o 
   6   9  12       19.48       16.69      2.35 o 
   7   9  12      164.45      165.00      4.36 o 
   8   9  12       32.84       35.44      2.83 o 
   9   9  12       54.16       44.18      3.08 o 
  10   9  12        0.59       -0.60      2.26 o 
  11   9  12       42.37       32.89      3.09 o 
  12   9  12        0.77       -0.09      2.67 o 
  13   9  12      189.94      216.98      5.99 o 
  14   9  12        1.25       -0.85      4.15 o 
   0  10  12        1.01        5.06      3.67 o 
   1  10  12      174.83      147.41      5.00 o 
   2  10  12       65.79       80.04      4.16 o 
   3  10  12        4.84        7.10      2.62 o 
   4  10  12      268.71      223.19      5.40 o 
   5  10  12      263.95      253.53      5.43 o 
   6  10  12        2.25        1.18      2.14 o 
   7  10  12       48.21       51.80      3.87 o 
   8  10  12      138.20      125.06      4.17 o 
   9  10  12        5.54       16.42      2.58 o 
  10  10  12       23.45       30.37      3.03 o 
  11  10  12        7.19        1.45      2.65 o 
  12  10  12       43.63       49.01      4.27 o 
  13  10  12        9.47        4.49      3.60 o 
   1  11  12       53.95       52.31      3.80 o 
   2  11  12      170.78      156.54      5.38 o 
   3  11  12       25.89       35.63      3.28 o 
   4  11  12       53.77       50.01      3.56 o 
   5  11  12       66.84       67.85      3.70 o 
   6  11  12       69.06       58.08      3.64 o 
   7  11  12       57.98       55.95      3.42 o 
   8  11  12        0.02       -2.26      2.26 o 
   9  11  12      165.82      171.70      5.18 o 
  10  11  12        0.40       -0.02      2.56 o 
  11  11  12       40.80       47.98      3.73 o 
  12  11  12       41.96       62.88      5.87 o 
   0  12  12      385.42      368.24     11.53 o 
   1  12  12       49.73       59.79      4.06 o 
   2  12  12        7.66        6.96      2.84 o 
   3  12  12       20.17       15.55      3.05 o 
   4  12  12       14.52       17.33      3.23 o 
   5  12  12        1.66       -0.04      2.58 o 
   6  12  12        7.70        5.36      2.83 o 
   7  12  12        6.98        1.65      2.64 o 
   8  12  12       50.05       56.80      3.70 o 
   9  12  12       33.72       42.95      3.80 o 
  10  12  12       22.17       36.58      3.81 o 
  11  12  12       83.75       98.21      9.62 o 
   1  13  12       34.47       35.23      3.68 o 
   2  13  12       20.50       23.89      3.34 o 
   3  13  12      174.95      170.45      6.02 o 
   4  13  12      156.07      142.42      5.68 o 
   5  13  12        0.12        0.11      2.95 o 
   6  13  12       82.41       76.14      4.54 o 
   7  13  12        0.79       -1.75      2.91 o 
   8  13  12        6.79        6.61      3.22 o 
   9  13  12       14.23       14.84      5.57 o 
   0  14  12        3.37       -0.37      4.07 o 
   1  14  12        0.02        3.71      3.12 o 
   2  14  12        0.29       -1.11      3.02 o 
   3  14  12       15.77       30.93      4.00 o 
   4  14  12       16.70       21.62      3.74 o 
   5  14  12       18.86       18.23      3.75 o 
   6  14  12        5.79        4.39      3.58 o 
   7  14  12       27.82       36.50      7.18 o 
   8  14  12       62.65       88.54     14.44 o 
   1  15  12        1.73       -3.43      3.43 o 
   2  15  12        1.28       -1.24      3.63 o 
   3  15  12       16.06       24.38      5.64 o 
   4  15  12       74.22       92.22      8.89 o 
   5  15  12       31.45       16.19      6.47 o 
   1   1  13       17.89       20.12      1.45 o 
   2   1  13      509.61      517.83      5.12 o 
   3   1  13      299.23      299.39      4.06 o 
   4   1  13      630.31      619.93      8.23 o 
   5   1  13        5.32        4.72      1.35 o 
   6   1  13      233.58      207.30      3.92 o 
   7   1  13       44.55       52.17      2.56 o 
   8   1  13      792.86      756.80     10.20 o 
   9   1  13       58.61       52.39      3.33 o 
  10   1  13      262.69      230.23      6.43 o 
  11   1  13        4.01        1.96      2.51 o 
  12   1  13        0.35        0.65      2.66 o 
  13   1  13        2.72       -0.78      2.80 o 
  14   1  13        0.50       -2.75      2.91 o 
  15   1  13       31.79       28.97      4.36 o 
  16   1  13       90.23      104.08      5.79 o 
  17   1  13        0.07        6.74     11.55 o 
   0   2  13      399.63      459.44      6.91 o 
   1   2  13     1543.66     1640.32     12.10 o 
   2   2  13       46.99       47.45      1.88 o 
   3   2  13       98.26       89.08      2.23 o 
   4   2  13      457.43      457.74      5.32 o 
   5   2  13       51.68       43.51      2.39 o 
   6   2  13      112.39       79.37      2.71 o 
   7   2  13     1324.29     1297.33     12.96 o 
   8   2  13      126.00      104.98      3.45 o 
   9   2  13       45.94       41.91      3.27 o 
  10   2  13      319.03      314.63      6.58 o 
  11   2  13       73.49       61.76      3.70 o 
  12   2  13        3.09       -2.94      3.50 o 
  13   2  13       10.17       14.50      3.20 o 
  14   2  13       72.86       89.23      5.03 o 
  15   2  13        7.53        6.59      3.38 o 
  16   2  13       28.31       25.22      4.21 o 
  17   2  13       50.30       52.93     14.44 o 
   1   3  13        0.65        2.98      1.14 o 
   2   3  13      124.98      122.21      2.57 o 
   3   3  13      509.72      446.17      7.59 o 
   4   3  13      496.32      424.52      5.66 o 
   5   3  13      202.28      195.34      4.16 o 
   6   3  13      311.15      291.28      7.50 o 
   7   3  13     1826.30     1760.00     22.96 o 
   8   3  13       62.02       60.40      2.86 o 
   9   3  13     1518.65     1346.70     13.85 o 
  10   3  13       75.94       77.89      3.87 o 
  11   3  13        2.36       -1.22      2.37 o 
  12   3  13       24.29       20.11      2.98 o 
  13   3  13        7.87       18.15      3.24 o 
  14   3  13        2.18        0.36      3.08 o 
  15   3  13       40.31       49.32      4.53 o 
  16   3  13       13.30       10.79      3.68 o 
   0   4  13     4885.03     4873.06     51.73 o 
   1   4  13       32.02       44.83      1.83 o 
   2   4  13       24.57       24.22      1.79 o 
   3   4  13      347.35      298.28      4.71 o 
   4   4  13        9.36       10.17      1.73 o 
   5   4  13      216.51      221.10      4.81 o 
   6   4  13      923.28      923.57      9.75 o 
   7   4  13      252.12      212.74      4.61 o 
   8   4  13      246.81      278.74      5.99 o 
   9   4  13      179.96      200.37      4.70 o 
  10   4  13     1189.25     1136.76     12.66 o 
  11   4  13       11.26       10.03      2.54 o 
  12   4  13        0.16       -0.19      2.49 o 
  13   4  13       17.77       21.07      4.15 o 
  14   4  13        0.01        1.30      3.46 o 
  15   4  13      285.45      256.16      7.63 o 
  16   4  13        9.76        9.65      5.64 o 
   1   5  13     1582.61     1518.29     12.94 o 
   2   5  13       87.31       77.13      2.68 o 
   3   5  13      345.44      312.54      7.63 o 
   4   5  13       15.67       14.23      2.04 o 
   5   5  13      312.04      293.70      5.47 o 
   6   5  13      198.43      168.60      3.98 o 
   7   5  13       37.04       46.92      2.85 o 
   8   5  13      629.88      563.06      7.51 o 
   9   5  13        3.97        3.15      2.26 o 
  10   5  13       30.03       30.31      2.77 o 
  11   5  13        0.99       -1.50      2.23 o 
  12   5  13       36.83       39.35      3.30 o 
  13   5  13        0.14        1.37      2.82 o 
  14   5  13       96.20      104.09      5.04 o 
  15   5  13      131.83      130.01      6.05 o 
  16   5  13        3.45       12.03      7.49 o 
   0   6  13       70.95       79.27      4.35 o 
   1   6  13     1034.87      983.37     11.61 o 
   2   6  13       63.06       54.44      2.48 o 
   3   6  13      875.98      792.61      8.78 o 
   4   6  13        3.35        1.94      1.79 o 
   5   6  13      253.80      212.00      4.45 o 
   6   6  13      397.12      362.64      5.74 o 
   7   6  13      365.27      322.51      5.60 o 
   8   6  13      271.00      242.24      4.90 o 
   9   6  13        8.85       17.67      2.38 o 
  10   6  13        0.02       -2.05      2.05 o 
  11   6  13       92.90       87.36      3.80 o 
  12   6  13       15.15       12.45      2.83 o 
  13   6  13       53.87       58.52      4.69 o 
  14   6  13       26.17       33.89      3.97 o 
  15   6  13        0.00        1.08      4.56 o 
   1   7  13      112.66       99.13      3.80 o 
   2   7  13      671.94      646.52      8.16 o 
   3   7  13      451.83      445.51      7.07 o 
   4   7  13       98.18       95.24      3.43 o 
   5   7  13      309.48      262.85      4.98 o 
   6   7  13      427.67      409.56      6.30 o 
   7   7  13      123.65      110.25      3.81 o 
   8   7  13       44.60       44.67      2.98 o 
   9   7  13        6.51        8.65      2.25 o 
  10   7  13      122.89      109.66      3.96 o 
  11   7  13        5.15        3.58      2.27 o 
  12   7  13       84.12       64.50      3.80 o 
  13   7  13        1.06        3.30      2.85 o 
  14   7  13       10.29        9.10      3.59 o 
  15   7  13       35.85       47.62      7.08 o 
   0   8  13      191.80      171.06      7.33 o 
   1   8  13       65.99       54.55      3.23 o 
   2   8  13        3.68        2.81      2.24 o 
   3   8  13      124.86      131.68      3.84 o 
   4   8  13      142.89      125.96      3.85 o 
   5   8  13       58.21       34.83      2.71 o 
   6   8  13       67.02       58.58      3.05 o 
   7   8  13        9.48        7.06      2.20 o 
   8   8  13        3.19        1.58      2.14 o 
   9   8  13       26.57       33.21      2.85 o 
  10   8  13      172.07      151.10      5.51 o 
  11   8  13        5.62        0.61      2.64 o 
  12   8  13      213.95      192.95      6.60 o 
  13   8  13        2.87        1.14      3.02 o 
  14   8  13        1.33        7.49      4.35 o 
   1   9  13        0.03        0.39      2.22 o 
   2   9  13        3.41        3.64      2.36 o 
   3   9  13       52.56       44.09      3.23 o 
   4   9  13       78.60       59.13      3.36 o 
   5   9  13       42.68       38.75      2.86 o 
   6   9  13       60.59       47.44      3.09 o 
   7   9  13       87.61       74.37      3.54 o 
   8   9  13        3.73        2.45      2.22 o 
   9   9  13        3.78        3.75      2.32 o 
  10   9  13       56.98       59.11      3.51 o 
  11   9  13       63.07       67.42      3.74 o 
  12   9  13       44.04       40.71      3.69 o 
  13   9  13       11.93       19.53      4.01 o 
  14   9  13        5.02       13.47      9.62 o 
   0  10  13        0.19       -0.96      3.58 o 
   1  10  13      128.06      116.71      4.71 o 
   2  10  13       26.97       38.65      3.45 o 
   3  10  13      441.14      424.56      7.76 o 
   4  10  13        6.34        9.39      2.65 o 
   5  10  13        0.74        0.83      2.26 o 
   6  10  13       21.43       22.93      2.73 o 
   7  10  13      105.03      115.96      4.24 o 
   8  10  13        5.98       12.29      2.67 o 
   9  10  13        3.32        0.70      2.48 o 
  10  10  13       11.27        5.36      2.70 o 
  11  10  13       18.73       24.10      3.27 o 
  12  10  13       10.49       15.48      3.31 o 
  13  10  13        8.01       12.45      5.45 o 
   1  11  13      151.58      132.81      5.16 o 
   2  11  13        0.96        0.10      2.48 o 
   3  11  13      166.32      137.66      5.34 o 
   4  11  13       32.57       31.79      3.27 o 
   5  11  13      165.90      125.35      4.87 o 
   6  11  13       68.97       66.26      4.04 o 
   7  11  13       18.56       20.28      3.12 o 
   8  11  13        0.46       -0.85      2.53 o 
   9  11  13      132.54      134.01      5.10 o 
  10  11  13       93.90       94.12      5.01 o 
  11  11  13        0.02       -3.08      3.08 o 
  12  11  13        8.89       15.07      6.28 o 
   0  12  13        6.65        4.78      4.07 o 
   1  12  13        8.76        7.65      2.87 o 
   2  12  13       41.63       49.11      4.00 o 
   3  12  13        4.94        9.65      3.10 o 
   4  12  13       24.44       21.13      3.37 o 
   5  12  13      321.33      288.52      7.13 o 
   6  12  13        0.51        0.64      2.83 o 
   7  12  13       42.31       41.25      4.06 o 
   8  12  13       17.00       18.63      3.28 o 
   9  12  13       26.29       46.34      3.98 o 
  10  12  13        5.32        3.72      3.70 o 
   1  13  13       32.57       31.62      5.14 o 
   2  13  13        8.14        8.74      3.12 o 
   3  13  13       50.91       55.18      4.71 o 
   4  13  13       64.59       65.77      4.69 o 
   5  13  13        0.05        5.50      3.30 o 
   6  13  13       70.63       70.88      4.52 o 
   7  13  13        2.98        4.73      3.10 o 
   8  13  13       65.41       75.08      7.17 o 
   9  13  13       99.17      137.63      9.97 o 
   0  14  13        7.81        9.68      4.78 o 
   1  14  13        4.20        2.89      3.23 o 
   2  14  13        0.13        1.19      3.18 o 
   3  14  13        0.01        1.93      3.28 o 
   4  14  13       23.76       35.56      4.31 o 
   5  14  13       63.47       84.10      7.57 o 
   6  14  13       47.92       36.72      7.39 o 
   7  14  13        1.37       -3.61      6.70 o 
   1  15  13       18.89       20.21     10.59 o 
   2  15  13       70.50       90.46     11.21 o 
   3  15  13       94.72       94.77     11.21 o 
   0   0  14      956.11     1041.00     20.84 o 
   1   0  14     2384.07     2607.30     30.99 o 
   2   0  14      585.11      652.32     12.76 o 
   3   0  14        1.81        6.49      1.94 o 
   4   0  14      585.48      631.30      9.31 o 
   5   0  14       68.36       55.16      3.91 o 
   6   0  14       20.53       19.46      2.83 o 
   7   0  14     1789.77     1627.21     26.33 o 
   8   0  14      648.44      591.30     13.23 o 
   9   0  14      639.18      594.67     13.71 o 
  10   0  14     1737.39     1594.66     27.05 o 
  11   0  14        0.01       -2.94      3.80 o 
  12   0  14       85.06       83.02      6.59 o 
  13   0  14        0.16        2.75      4.29 o 
  14   0  14       19.44        4.76      4.44 o 
  15   0  14       17.60       13.96      5.40 o 
  16   0  14       98.71       97.28      9.45 o 
   1   1  14      549.95      645.09      6.11 o 
   2   1  14      108.62       88.98      2.25 o 
   3   1  14     1292.44     1232.98     11.87 o 
   4   1  14        1.09        1.66      1.28 o 
   5   1  14       72.49       82.54      2.52 o 
   6   1  14      683.02      602.83      7.64 o 
   7   1  14       17.72       15.41      2.31 o 
   8   1  14      127.74      131.47      4.82 o 
   9   1  14       49.86       49.77      3.65 o 
  10   1  14       46.58       37.99      3.63 o 
  11   1  14       43.93       43.54      3.74 o 
  12   1  14        8.10       -0.23      2.73 o 
  13   1  14       49.42       42.97      3.97 o 
  14   1  14        0.30        0.47      3.06 o 
  15   1  14       75.61       92.10      5.43 o 
  16   1  14        0.28       -3.13      5.29 o 
   0   2  14     1267.40     1325.02     23.75 o 
   1   2  14      748.79      696.54      6.40 o 
   2   2  14       14.86       14.35      1.52 o 
   3   2  14      214.86      208.54      3.41 o 
   4   2  14      236.65      245.62      4.87 o 
   5   2  14        4.01        1.57      1.63 o 
   6   2  14        0.05        1.25      1.82 o 
   7   2  14      211.10      171.20      4.76 o 
   8   2  14      318.33      317.13      6.49 o 
   9   2  14      340.53      317.99      7.48 o 
  10   2  14        8.43       11.46      2.61 o 
  11   2  14        1.94        2.95      2.74 o 
  12   2  14        1.90        3.20      2.80 o 
  13   2  14        1.43        0.24      3.01 o 
  14   2  14        1.61        4.72      3.26 o 
  15   2  14       20.96       21.11      4.05 o 
  16   2  14      226.94      234.57     12.22 o 
   1   3  14      211.31      217.41      6.14 o 
   2   3  14      404.28      419.33      5.40 o 
   3   3  14        4.86        6.37      1.62 o 
   4   3  14      169.24      151.34      3.54 o 
   5   3  14       29.27       41.14      2.41 o 
   6   3  14      830.09      763.31      8.63 o 
   7   3  14       14.41       11.58      2.23 o 
   8   3  14      278.60      231.01      5.09 o 
   9   3  14       24.50       21.96      2.67 o 
  10   3  14      171.98      168.80      5.38 o 
  11   3  14        0.07        0.30      2.36 o 
  12   3  14        8.64       10.14      2.95 o 
  13   3  14      165.92      168.76      5.99 o 
  14   3  14        0.82        4.65      3.30 o 
  15   3  14        0.05        2.53      3.53 o 
  16   3  14       50.07       39.41      9.17 o 
   0   4  14       65.72       64.35      3.27 o 
   1   4  14       21.62       30.50      2.00 o 
   2   4  14       72.72       63.46      2.50 o 
   3   4  14      162.45      181.75      3.89 o 
   4   4  14       45.55       43.76      2.42 o 
   5   4  14     1055.64      975.11     10.20 o 
   6   4  14     1735.91     1615.42     14.98 o 
   7   4  14     1078.46     1097.52     11.31 o 
   8   4  14     1433.34     1308.87     13.74 o 
   9   4  14      262.27      247.00      5.37 o 
  10   4  14       13.72       10.66      2.56 o 
  11   4  14       17.46        6.71      2.74 o 
  12   4  14        4.76        4.84      2.99 o 
  13   4  14        2.42        4.40      3.08 o 
  14   4  14        9.78        9.30      3.50 o 
  15   4  14       55.61       69.61      5.19 o 
  16   4  14       47.09       51.01     14.44 o 
   1   5  14     1088.41     1011.18     10.10 o 
   2   5  14     1506.93     1463.94     13.62 o 
   3   5  14     3295.04     3212.33     29.00 o 
   4   5  14      393.20      373.90      5.66 o 
   5   5  14        0.23        0.15      1.85 o 
   6   5  14      651.50      653.86      9.80 o 
   7   5  14      477.35      448.87      7.49 o 
   8   5  14       29.82       32.02      2.58 o 
   9   5  14       47.39       42.75      3.00 o 
  10   5  14        3.17        2.97      2.22 o 
  11   5  14        0.91        2.46      2.52 o 
  12   5  14       58.63       60.09      4.10 o 
  13   5  14      102.77      117.64      5.48 o 
  14   5  14        9.48        9.03      3.45 o 
  15   5  14      116.00      140.48      8.03 o 
   0   6  14      994.24      920.12     15.17 o 
   1   6  14     1352.25     1328.82     14.88 o 
   2   6  14     2127.22     2061.73     18.80 o 
   3   6  14      291.61      273.43      4.87 o 
   4   6  14        1.31        2.57      2.31 o 
   5   6  14       73.47       68.94      3.14 o 
   6   6  14       33.37       25.05      2.45 o 
   7   6  14        0.10        0.99      1.95 o 
   8   6  14       37.02       33.04      2.66 o 
   9   6  14       15.69       21.65      2.48 o 
  10   6  14       11.39        7.70      2.44 o 
  11   6  14       53.81       60.39      3.55 o 
  12   6  14        1.53        0.51      2.68 o 
  13   6  14      115.78      125.79      5.43 o 
  14   6  14       24.31       33.23      4.03 o 
  15   6  14       72.48      101.40      9.22 o 
   1   7  14      109.07      122.58      4.19 o 
   2   7  14     1417.72     1339.42     15.23 o 
   3   7  14      171.86      127.84      4.02 o 
   4   7  14      733.92      668.12      8.59 o 
   5   7  14       28.21       15.96      2.24 o 
   6   7  14      296.62      300.47      5.47 o 
   7   7  14      650.11      602.91      8.01 o 
   8   7  14        1.52       -0.51      1.92 o 
   9   7  14        5.93        2.65      2.20 o 
  10   7  14       10.38       12.76      2.44 o 
  11   7  14      163.67      136.91      4.67 o 
  12   7  14      276.58      289.41      7.37 o 
  13   7  14      131.16      130.24      5.24 o 
  14   7  14       22.60       32.36      5.20 o 
   0   8  14     1453.19     1367.71     40.14 o 
   1   8  14       40.08       54.10      3.43 o 
   2   8  14       22.64       21.40      2.76 o 
   3   8  14       67.83       52.02      3.26 o 
   4   8  14       38.69       33.96      2.84 o 
   5   8  14       98.74       88.87      3.78 o 
   6   8  14        1.68        0.83      2.23 o 
   7   8  14        4.92        2.52      2.16 o 
   8   8  14       73.86       59.76      3.39 o 
   9   8  14      320.24      328.73      6.24 o 
  10   8  14       60.43       56.26      3.46 o 
  11   8  14       83.86       75.12      3.97 o 
  12   8  14       14.32       11.13      2.91 o 
  13   8  14        4.49        8.70      3.40 o 
  14   8  14       37.39       53.45      7.74 o 
   1   9  14       85.02       92.64      4.33 o 
   2   9  14        2.56        1.14      2.54 o 
   3   9  14       54.32       51.02      3.43 o 
   4   9  14      130.23      127.28      4.58 o 
   5   9  14       50.02       53.26      3.33 o 
   6   9  14       74.76       60.61      3.42 o 
   7   9  14        1.52        2.63      2.35 o 
   8   9  14       27.38       26.46      2.92 o 
   9   9  14       12.81       10.80      2.56 o 
  10   9  14        4.00        4.78      2.66 o 
  11   9  14      190.61      179.96      5.53 o 
  12   9  14       78.40       98.95      4.65 o 
  13   9  14        3.69       14.24      4.55 o 
   0  10  14      152.59      155.08      7.68 o 
   1  10  14       76.29       66.55      4.00 o 
   2  10  14       26.71       21.95      3.14 o 
   3  10  14       46.41       42.11      3.67 o 
   4  10  14       12.24       12.89      2.91 o 
   5  10  14       15.88       12.06      2.77 o 
   6  10  14        1.96       -2.33      2.33 o 
   7  10  14        0.01        1.84      2.38 o 
   8  10  14      187.99      190.32      5.35 o 
   9  10  14       13.48        9.28      2.73 o 
  10  10  14        2.19        2.45      2.76 o 
  11  10  14        1.86        4.00      2.96 o 
  12  10  14      160.21      180.47      7.84 o 
   1  11  14       14.15       16.55      3.03 o 
   2  11  14       37.37       36.00      3.73 o 
   3  11  14       86.54       65.56      4.22 o 
   4  11  14       55.90       50.07      4.07 o 
   5  11  14      178.96      165.45      5.95 o 
   6  11  14        1.00        2.88      2.74 o 
   7  11  14       16.70       12.65      2.92 o 
   8  11  14        0.06       -0.02      2.67 o 
   9  11  14      181.47      194.89      5.91 o 
  10  11  14       73.69       81.81      4.73 o 
  11  11  14       74.39       84.45      6.69 o 
   0  12  14        2.24        3.51      4.07 o 
   1  12  14        1.08       -2.60      2.74 o 
   2  12  14        6.89        2.78      2.95 o 
   3  12  14      132.89      152.36      5.88 o 
   4  12  14       61.00       84.71      5.00 o 
   5  12  14        0.95        9.49      3.19 o 
   6  12  14        9.57        8.85      3.03 o 
   7  12  14       91.55      105.00      5.05 o 
   8  12  14       22.88       25.47      3.75 o 
   9  12  14       87.86      101.43      5.91 o 
  10  12  14       62.07       72.65      8.51 o 
   1  13  14      103.63      109.60      5.38 o 
   2  13  14       41.68       43.72      4.24 o 
   3  13  14      156.49      175.37      8.09 o 
   4  13  14       29.73       41.74      4.22 o 
   5  13  14      302.94      323.12      9.59 o 
   6  13  14        1.32        9.02      3.59 o 
   7  13  14       20.72       10.84      4.87 o 
   8  13  14        2.71       11.85      5.31 o 
   0  14  14        3.03       -4.31      4.31 o 
   1  14  14        1.22        3.60      3.33 o 
   2  14  14       45.13       52.86      4.77 o 
   3  14  14        2.02        5.77      5.16 o 
   4  14  14       13.77       13.76      6.36 o 
   5  14  14      224.55      259.25     12.91 o 
   1   1  15        0.03        2.84      1.44 o 
   2   1  15      520.47      549.11      6.71 o 
   3   1  15       50.77       49.76      2.08 o 
   4   1  15       47.54       46.86      2.99 o 
   5   1  15       18.28       18.85      2.14 o 
   6   1  15      137.06      136.03      3.71 o 
   7   1  15      181.87      151.58      4.56 o 
   8   1  15      323.14      312.11      6.89 o 
   9   1  15      359.52      335.02      9.14 o 
  10   1  15      359.67      325.08      7.43 o 
  11   1  15       39.72       31.41      3.56 o 
  12   1  15        6.73        7.78      3.00 o 
  13   1  15        9.38       11.13      3.30 o 
  14   1  15        0.32        5.01      3.34 o 
  15   1  15      135.75      139.06      6.32 o 
   0   2  15     2556.83     2496.13     25.03 o 
   1   2  15      168.33      157.14      3.36 o 
   2   2  15      545.64      521.27      5.71 o 
   3   2  15      235.09      228.11      5.47 o 
   4   2  15       18.69       23.25      2.13 o 
   5   2  15       34.88       23.72      2.38 o 
   6   2  15      493.83      449.61      6.64 o 
   7   2  15      271.87      248.22      5.02 o 
   8   2  15       28.64       24.38      2.91 o 
   9   2  15       32.92       20.02      2.92 o 
  10   2  15      136.41      135.41      5.21 o 
  11   2  15        1.40        2.15      2.79 o 
  12   2  15       16.09       10.68      3.28 o 
  13   2  15       67.49       85.07      4.91 o 
  14   2  15        6.87       12.53      4.32 o 
  15   2  15       63.05       71.71      5.82 o 
  16   2  15        2.44       -8.66     10.59 o 
   1   3  15      293.01      279.55      4.79 o 
   2   3  15      866.11      820.39      8.40 o 
   3   3  15        0.00        3.55      1.80 o 
   4   3  15       62.26       55.63      2.62 o 
   5   3  15       18.34       16.66      2.12 o 
   6   3  15      192.09      187.91      4.44 o 
   7   3  15       15.95       28.09      2.58 o 
   8   3  15       88.01       96.19      3.62 o 
   9   3  15        2.05        0.67      3.19 o 
  10   3  15       31.08       41.56      3.41 o 
  11   3  15      220.15      215.90      6.32 o 
  12   3  15        1.53       -2.44      2.79 o 
  13   3  15        0.08        1.27      3.18 o 
  14   3  15        1.82        3.45      3.34 o 
  15   3  15       83.93       97.45      5.69 o 
   0   4  15       34.14       34.67      3.29 o 
   1   4  15      242.96      220.44      4.64 o 
   2   4  15       60.49       64.75      2.71 o 
   3   4  15       29.62       37.54      2.45 o 
   4   4  15       62.72       62.51      3.07 o 
   5   4  15     1472.02     1463.15     13.90 o 
   6   4  15      422.01      373.39      5.90 o 
   7   4  15      239.37      233.10      5.39 o 
   8   4  15       22.78       11.97      2.35 o 
   9   4  15      481.07      464.20      7.33 o 
  10   4  15      321.25      308.87      6.90 o 
  11   4  15       14.98       15.05      3.42 o 
  12   4  15        5.06        5.78      2.90 o 
  13   4  15        6.02        6.12      3.73 o 
  14   4  15       29.00       33.37      4.36 o 
  15   4  15        2.24        4.46      7.39 o 
   1   5  15       54.82       44.60      2.84 o 
   2   5  15      167.38      168.32      4.14 o 
   3   5  15      171.33      161.77      4.13 o 
   4   5  15        0.05       -1.90      1.90 o 
   5   5  15       64.62       62.41      2.88 o 
   6   5  15       88.04       86.96      3.27 o 
   7   5  15      526.67      480.12      6.90 o 
   8   5  15       24.94       29.29      2.71 o 
   9   5  15      209.42      208.27      5.51 o 
  10   5  15      207.41      201.41      5.16 o 
  11   5  15       10.79       18.02      3.22 o 
  12   5  15       61.20       70.93      4.43 o 
  13   5  15       77.99       83.53      4.85 o 
  14   5  15       13.12       14.64      3.76 o 
  15   5  15        8.80        3.85     12.51 o 
   0   6  15        0.22        2.38      3.05 o 
   1   6  15     1255.37     1216.38     14.12 o 
   2   6  15      458.60      440.55      7.50 o 
   3   6  15      873.81      832.58      9.81 o 
   4   6  15     1482.25     1510.14     14.42 o 
   5   6  15      327.50      324.06      5.84 o 
   6   6  15      137.85      154.29      4.36 o 
   7   6  15       53.50       45.03      3.02 o 
   8   6  15      176.69      176.38      4.69 o 
   9   6  15       14.71       23.90      2.74 o 
  10   6  15       33.23       26.27      3.34 o 
  11   6  15        0.02        0.34      2.69 o 
  12   6  15       76.35       67.81      4.49 o 
  13   6  15        1.78        6.42      3.48 o 
  14   6  15       51.43       61.00      6.06 o 
   1   7  15      144.05      132.50      6.83 o 
   2   7  15      146.94      130.03      4.42 o 
   3   7  15       78.62       75.25      4.08 o 
   4   7  15      175.27      155.14      4.26 o 
   5   7  15     1068.52     1022.23     12.29 o 
   6   7  15        1.87        0.63      1.92 o 
   7   7  15        1.59        1.30      2.08 o 
   8   7  15       17.71       21.45      2.57 o 
   9   7  15       30.06       35.34      2.89 o 
  10   7  15      170.32      153.45      4.85 o 
  11   7  15        3.79        2.13      2.54 o 
  12   7  15      183.85      192.09      5.95 o 
  13   7  15        3.33        3.84      3.31 o 
  14   7  15       29.03       38.79      9.60 o 
   0   8  15      517.88      474.60     12.47 o 
   1   8  15        0.00        3.51      2.54 o 
   2   8  15       29.76       29.28      2.91 o 
   3   8  15       92.23       82.30      3.93 o 
   4   8  15       22.78       30.10      3.10 o 
   5   8  15       97.73       92.47      3.69 o 
   6   8  15       81.43       75.20      3.55 o 
   7   8  15        0.76        0.90      2.28 o 
   8   8  15        9.72        7.80      2.34 o 
   9   8  15      168.67      167.69      5.73 o 
  10   8  15       44.21       33.49      3.22 o 
  11   8  15        1.33        4.48      2.79 o 
  12   8  15       49.20       78.10      4.35 o 
  13   8  15        0.72       -2.43      3.69 o 
   1   9  15       69.40       62.51      3.99 o 
   2   9  15      306.63      310.82      7.21 o 
   3   9  15       68.22       61.45      3.69 o 
   4   9  15       73.46       87.39      4.11 o 
   5   9  15        0.70       -0.01      2.46 o 
   6   9  15       30.27       18.69      2.70 o 
   7   9  15       63.23       59.01      3.68 o 
   8   9  15       50.95       44.48      3.31 o 
   9   9  15       12.54       11.58      2.67 o 
  10   9  15      126.34      136.10      5.17 o 
  11   9  15        8.83        5.69      2.95 o 
  12   9  15       37.15       37.51      4.13 o 
   0  10  15       78.91       70.12      6.00 o 
   1  10  15        0.15       -0.89      2.54 o 
   2  10  15        0.19        3.96      2.67 o 
   3  10  15        1.31       -2.48      2.49 o 
   4  10  15       38.67       26.78      3.52 o 
   5  10  15      142.39      152.68      5.27 o 
   6  10  15        6.52       18.66      3.04 o 
   7  10  15       35.55       34.53      3.41 o 
   8  10  15      219.56      293.24      6.79 o 
   9  10  15        7.77        7.41      2.97 o 
  10  10  15      115.28      139.20      5.69 o 
  11  10  15        0.63        4.28      2.99 o 
   1  11  15       37.27       44.94      3.92 o 
   2  11  15       24.88       20.65      3.34 o 
   3  11  15       49.26       60.65      4.36 o 
   4  11  15       17.51       13.31      3.16 o 
   5  11  15        1.48       -1.11      2.86 o 
   6  11  15        5.30        0.76      2.88 o 
   7  11  15       17.80       17.40      3.35 o 
   8  11  15        5.45        3.10      3.16 o 
   9  11  15        4.53        2.89      4.01 o 
  10  11  15      130.13      156.62      6.45 o 
   0  12  15       59.28       50.47      6.00 o 
   1  12  15        0.75        1.12      2.82 o 
   2  12  15        1.57        0.02      2.95 o 
   3  12  15        4.67        7.27      3.69 o 
   4  12  15       22.90       21.21      3.69 o 
   5  12  15       15.73       18.72      3.67 o 
   6  12  15       10.57       13.74      3.61 o 
   7  12  15       31.77       54.62      5.68 o 
   8  12  15        4.27        0.66      4.28 o 
   9  12  15       25.42       30.84      9.74 o 
   1  13  15       42.75       50.44      4.44 o 
   2  13  15       17.96       18.20      3.66 o 
   3  13  15       78.58       84.34      5.27 o 
   4  13  15        3.15        0.67      3.30 o 
   5  13  15       13.51       17.32      4.98 o 
   6  13  15       71.71       82.62     11.31 o 
   7  13  15       89.18      103.94     16.36 o 
   1  14  15       19.39       40.42     12.51 o 
   2  14  15      107.29      110.67     16.36 o 
   0   0  16      828.76      819.38     16.25 o 
   1   0  16      313.56      282.23      5.82 o 
   2   0  16       10.70        9.19      2.20 o 
   3   0  16       48.37       51.50      4.01 o 
   4   0  16       32.97       38.67      3.03 o 
   5   0  16      346.98      365.18      7.93 o 
   6   0  16       67.26       70.13      8.89 o 
   7   0  16      303.53      248.26      8.75 o 
   8   0  16       54.56       51.70      5.49 o 
   9   0  16      312.07      252.53      9.12 o 
  10   0  16     1074.19     1088.09     21.40 o 
  11   0  16       32.75       41.89      5.52 o 
  12   0  16       26.91       27.05      5.29 o 
  13   0  16       37.51       46.43      6.00 o 
  14   0  16      219.23      272.03     11.30 o 
  15   0  16       31.52       22.13     12.51 o 
   1   1  16      178.95      162.20      4.36 o 
   2   1  16        0.12        1.06      1.53 o 
   3   1  16      102.42       90.20      2.73 o 
   4   1  16        2.47        1.87      1.80 o 
   5   1  16      767.36      727.12      9.17 o 
   6   1  16        5.92        9.62      2.33 o 
   7   1  16      259.65      228.50      6.03 o 
   8   1  16      212.39      207.63      8.78 o 
   9   1  16       74.10       85.81      4.44 o 
  10   1  16       43.01       37.24      3.76 o 
  11   1  16       67.55       66.26      4.45 o 
  12   1  16       18.87       16.89      3.44 o 
  13   1  16        2.31        1.40      3.19 o 
  14   1  16        0.12       -0.78      3.38 o 
  15   1  16        0.32        4.23     13.47 o 
   0   2  16       46.50       48.87      3.03 o 
   1   2  16      247.65      236.89      3.95 o 
   2   2  16       48.14       46.37      2.36 o 
   3   2  16       70.08       71.40      2.64 o 
   4   2  16        0.10       -1.76      1.76 o 
   5   2  16      349.57      324.28      5.78 o 
   6   2  16      198.44      170.50      4.34 o 
   7   2  16      367.66      300.70      6.32 o 
   8   2  16        0.42       -0.32      2.43 o 
   9   2  16       41.45       30.46      3.75 o 
  10   2  16       51.32       52.61      3.99 o 
  11   2  16       11.38       13.70      3.07 o 
  12   2  16       17.71       22.25      3.56 o 
  13   2  16       28.82       21.64      3.71 o 
  14   2  16        4.70        5.30      3.60 o 
  15   2  16       42.90       51.97     13.47 o 
   1   3  16        8.88        9.27      1.89 o 
   2   3  16      135.66      136.78      3.38 o 
   3   3  16       59.59       64.33      2.81 o 
   4   3  16      214.81      171.10      4.02 o 
   5   3  16      726.45      671.38      9.45 o 
   6   3  16       35.50       28.78      2.62 o 
   7   3  16      194.51      136.05      4.12 o 
   8   3  16       61.96       50.88      3.48 o 
   9   3  16       80.83       87.99      5.08 o 
  10   3  16        6.52        1.13      2.72 o 
  11   3  16      172.57      138.22      5.60 o 
  12   3  16       28.68       19.62      3.54 o 
  13   3  16        1.99        3.34      3.16 o 
  14   3  16       26.00       30.16      4.26 o 
  15   3  16      101.94      110.67     17.32 o 
   0   4  16      222.87      201.62      9.38 o 
   1   4  16     3312.68     3408.89     28.65 o 
   2   4  16      888.38      846.43     11.80 o 
   3   4  16       80.66       84.13      3.13 o 
   4   4  16      367.82      370.65      6.38 o 
   5   4  16      259.30      241.84      4.85 o 
   6   4  16        9.77       10.73      2.26 o 
   7   4  16      237.04      209.13      4.91 o 
   8   4  16        8.67       11.41      2.42 o 
   9   4  16       40.50       36.21      3.43 o 
  10   4  16        6.43        6.21      3.27 o 
  11   4  16      215.18      219.20      6.29 o 
  12   4  16        1.12       -2.97      3.05 o 
  13   4  16        6.97        9.08      3.50 o 
  14   4  16        7.07        9.38      3.77 o 
  15   4  16       10.99       14.44     11.55 o 
   1   5  16      888.03      871.50     11.30 o 
   2   5  16       51.74       46.24      3.05 o 
   3   5  16     1131.32     1073.62     11.15 o 
   4   5  16      856.42      845.84     10.82 o 
   5   5  16       44.58       34.63      2.59 o 
   6   5  16       20.33       25.31      2.50 o 
   7   5  16       36.74       31.53      2.80 o 
   8   5  16      371.53      351.84      6.45 o 
   9   5  16       35.94       32.60      2.93 o 
  10   5  16       22.98       30.12      3.37 o 
  11   5  16        1.62        3.79      2.86 o 
  12   5  16      124.16      133.75      5.47 o 
  13   5  16        9.34        7.47      3.56 o 
  14   5  16        4.87        0.21      5.16 o 
   0   6  16       10.54       18.29      4.33 o 
   1   6  16      453.26      415.25      7.41 o 
   2   6  16        1.68       -0.85      2.43 o 
   3   6  16       62.70       67.75      3.46 o 
   4   6  16      641.92      614.43      8.34 o 
   5   6  16      205.17      214.39      4.83 o 
   6   6  16      281.56      255.11      5.20 o 
   7   6  16        0.45       -0.96      2.01 o 
   8   6  16        0.27        2.29      2.25 o 
   9   6  16        3.92        0.66      2.34 o 
  10   6  16      140.52      137.67      4.72 o 
  11   6  16       35.51       28.39      3.91 o 
  12   6  16       68.25       72.06      4.53 o 
  13   6  16       58.13       55.03      4.54 o 
  14   6  16       22.30       36.57     13.47 o 
   1   7  16        2.04       -0.72      2.57 o 
   2   7  16        3.87       -0.86      2.65 o 
   3   7  16        0.08        2.79      2.53 o 
   4   7  16       60.74       65.73      3.69 o 
   5   7  16       14.10       15.37      2.41 o 
   6   7  16       12.48        4.58      2.25 o 
   7   7  16       64.95       78.37      3.61 o 
   8   7  16        0.00        1.83      2.29 o 
   9   7  16       17.51       12.18      2.88 o 
  10   7  16        0.19        5.42      2.73 o 
  11   7  16        0.51        3.55      3.07 o 
  12   7  16      153.61      189.35      6.95 o 
  13   7  16       20.69       31.70      5.65 o 
   0   8  16        1.16       -2.00      3.41 o 
   1   8  16      163.64      151.82      5.27 o 
   2   8  16       26.14       30.19      3.30 o 
   3   8  16      267.33      231.98      5.97 o 
   4   8  16       27.95       29.17      3.79 o 
   5   8  16       16.95       16.75      2.83 o 
   6   8  16        2.94        0.92      2.35 o 
   7   8  16      142.91      134.08      4.45 o 
   8   8  16       23.61       28.34      3.06 o 
   9   8  16       25.33       45.78      3.24 o 
  10   8  16        4.84        5.81      2.74 o 
  11   8  16        0.20        0.48      2.95 o 
  12   8  16       85.41       91.03      5.20 o 
   1   9  16       48.87       49.65      3.85 o 
   2   9  16       41.72       41.47      3.68 o 
   3   9  16        6.05        6.04      2.69 o 
   4   9  16       61.44       66.59      3.93 o 
   5   9  16        9.58        7.89      2.79 o 
   6   9  16       39.61       46.86      3.73 o 
   7   9  16       94.16       95.02      4.36 o 
   8   9  16        0.21       -0.18      2.53 o 
   9   9  16       55.71       55.42      3.73 o 
  10   9  16       90.58       97.51      4.89 o 
  11   9  16        1.03        0.22      2.96 o 
  12   9  16        0.57       -5.14      5.14 o 
   0  10  16      131.30      135.82     10.42 o 
   1  10  16        0.38       -0.99      2.61 o 
   2  10  16       13.89       11.97      3.21 o 
   3  10  16        4.33        6.92      2.85 o 
   4  10  16       11.53       17.20      3.28 o 
   5  10  16      124.29      136.83      5.60 o 
   6  10  16        0.04        2.34      2.88 o 
   7  10  16       69.70       69.05      4.38 o 
   8  10  16        3.07        2.65      2.80 o 
   9  10  16       28.07       32.06      3.54 o 
  10  10  16       45.01       58.48      4.72 o 
  11  10  16       78.24      114.07      9.32 o 
   1  11  16       98.14      106.00      5.17 o 
   2  11  16       61.64       69.52      5.05 o 
   3  11  16      320.14      341.79      8.23 o 
   4  11  16        9.29        6.61      3.23 o 
   5  11  16        3.92        9.72      3.33 o 
   6  11  16        6.79        7.66      3.18 o 
   7  11  16       82.57       97.40      5.07 o 
   8  11  16       29.40       31.47      3.98 o 
   9  11  16        0.00       -3.61      3.61 o 
   0  12  16       26.49       33.99      5.69 o 
   1  12  16        0.05        4.25      3.07 o 
   2  12  16        0.48        2.67      3.03 o 
   3  12  16        1.53       -2.40      3.10 o 
   4  12  16       16.41       23.05      3.75 o 
   5  12  16        7.50        8.84      3.50 o 
   6  12  16       32.04       40.20      4.43 o 
   7  12  16       69.43       79.06      6.60 o 
   8  12  16       22.72       27.06     17.80 o 
   1  13  16       25.90       35.72      4.25 o 
   2  13  16       19.12       21.44      4.20 o 
   3  13  16        5.39       -5.50      5.50 o 
   4  13  16       21.74       17.89      6.47 o 
   1   1  17      113.23      121.84      3.11 o 
   2   1  17      108.60      105.24      2.84 o 
   3   1  17       89.99       95.26      3.18 o 
   4   1  17      129.45      129.15      3.82 o 
   5   1  17       20.66       15.50      2.50 o 
   6   1  17      514.69      426.19      8.15 o 
   7   1  17      144.52      134.74      5.05 o 
   8   1  17        0.31        2.26      2.77 o 
   9   1  17        9.24       12.15      3.18 o 
  10   1  17       25.85       22.50      3.47 o 
  11   1  17       10.86       10.13      3.27 o 
  12   1  17        4.94       10.06      3.31 o 
  13   1  17        0.40       -0.79      3.43 o 
  14   1  17        2.61        6.23      3.81 o 
   0   2  17      128.57      136.12      4.69 o 
   1   2  17       99.10       94.98      2.90 o 
   2   2  17      507.28      466.64      6.21 o 
   3   2  17        5.33        7.61      2.02 o 
   4   2  17       36.43       44.04      2.86 o 
   5   2  17       98.49       99.79      3.63 o 
   6   2  17     1543.57     1426.21     15.34 o 
   7   2  17      160.30      144.11      4.83 o 
   8   2  17      737.27      651.36     10.75 o 
   9   2  17        5.52        2.35      2.85 o 
  10   2  17        2.62        9.07      3.16 o 
  11   2  17       86.40      100.52      5.32 o 
  12   2  17        4.54       -0.23      3.10 o 
  13   2  17       52.85       52.47      4.76 o 
  14   2  17        1.35       -3.60      3.60 o 
   1   3  17        2.78        7.00      2.11 o 
   2   3  17     3053.56     3026.43     26.12 o 
   3   3  17     1570.33     1621.71     15.09 o 
   4   3  17       46.60       62.53      2.88 o 
   5   3  17       56.40       66.18      3.47 o 
   6   3  17       30.92       26.78      2.67 o 
   7   3  17        0.97        4.91      2.49 o 
   8   3  17        4.97        5.36      2.64 o 
   9   3  17        0.05        1.63      2.88 o 
  10   3  17      242.05      255.21      7.09 o 
  11   3  17        0.34       -1.30      3.01 o 
  12   3  17      303.68      313.32      8.11 o 
  13   3  17       51.63       55.55      4.87 o 
  14   3  17       28.81       15.13      8.49 o 
   0   4  17     2176.83     2110.21     28.86 o 
   1   4  17       78.68       80.84      4.57 o 
   2   4  17     1091.74     1021.25     12.32 o 
   3   4  17      766.86      719.51      8.65 o 
   4   4  17      110.06       97.61      3.75 o 
   5   4  17        3.92        1.08      2.04 o 
   6   4  17       78.74       69.23      3.31 o 
   7   4  17      127.91      133.24      4.21 o 
   8   4  17       25.22       18.94      2.81 o 
   9   4  17        7.18       -0.10      2.58 o 
  10   4  17        1.81        1.69      2.65 o 
  11   4  17       26.87       39.13      4.09 o 
  12   4  17        1.46       -3.19      3.19 o 
  13   4  17        0.29        0.80      3.44 o 
  14   4  17        5.51       18.29     12.51 o 
   1   5  17      268.21      245.10      7.11 o 
   2   5  17        1.63        4.51      2.53 o 
   3   5  17      391.74      400.46      6.89 o 
   4   5  17      208.24      202.66      7.74 o 
   5   5  17        4.17        4.92      2.15 o 
   6   5  17       61.97       48.30      3.13 o 
   7   5  17        0.74       -2.13      2.13 o 
   8   5  17        1.51        1.10      2.22 o 
   9   5  17        3.30       -1.04      2.64 o 
  10   5  17       65.42       64.60      4.37 o 
  11   5  17        8.79       11.50      3.19 o 
  12   5  17       31.52       26.51      4.08 o 
  13   5  17        4.17        0.08      3.52 o 
   0   6  17     3550.91     3547.06     50.94 o 
   1   6  17      123.02      113.66      4.71 o 
   2   6  17       60.92       59.29      3.60 o 
   3   6  17      372.40      368.91      7.38 o 
   4   6  17     1003.52      999.18     12.21 o 
   5   6  17      878.09      836.30     11.40 o 
   6   6  17      169.32      170.40      4.52 o 
   7   6  17       12.14       18.76      2.68 o 
   8   6  17        9.92        8.46      2.54 o 
   9   6  17        0.17        1.68      2.47 o 
  10   6  17       51.32       52.40      4.10 o 
  11   6  17       47.98       50.06      4.16 o 
  12   6  17      185.58      212.48      6.74 o 
  13   6  17        0.34       -0.70      7.39 o 
   1   7  17      282.19      269.32      6.76 o 
   2   7  17        0.07        0.53      2.53 o 
   3   7  17      404.85      387.73      7.48 o 
   4   7  17        4.05        2.04      2.60 o 
   5   7  17      174.63      179.17      5.81 o 
   6   7  17       74.80       74.34      3.62 o 
   7   7  17       34.76       35.43      3.03 o 
   8   7  17       18.73       24.77      2.89 o 
   9   7  17        3.84        3.21      2.60 o 
  10   7  17       10.73        5.16      2.76 o 
  11   7  17      191.27      194.55      7.10 o 
  12   7  17        9.20       19.46      4.31 o 
  13   7  17      134.28      137.62     17.32 o 
   0   8  17      105.86       86.56      6.37 o 
   1   8  17      177.68      168.56      5.69 o 
   2   8  17       67.24       58.28      4.07 o 
   3   8  17       38.08       41.62      3.75 o 
   4   8  17        3.71        3.56      2.74 o 
   5   8  17       13.80        9.63      2.74 o 
   6   8  17       71.99       68.25      4.15 o 
   7   8  17       25.59       31.47      3.11 o 
   8   8  17      198.28      183.93      5.28 o 
   9   8  17        6.97        3.67      2.87 o 
  10   8  17       53.61       66.82      4.31 o 
  11   8  17        4.82        8.41      3.19 o 
  12   8  17      215.75      226.48     12.22 o 
   1   9  17      168.02      180.60      6.03 o 
   2   9  17      449.29      464.17      9.25 o 
   3   9  17       19.63       24.03      3.47 o 
   4   9  17       26.23       32.02      3.61 o 
   5   9  17        0.05        0.06      2.99 o 
   6   9  17       49.94       51.98      3.93 o 
   7   9  17      123.77      126.26      5.30 o 
   8   9  17       31.81       29.82      3.43 o 
   9   9  17       34.01       39.98      3.91 o 
  10   9  17       80.32      110.85      5.79 o 
  11   9  17       34.69       46.29      8.96 o 
   0  10  17        0.33        1.00      6.12 o 
   1  10  17        0.61        2.95      2.97 o 
   2  10  17       16.83       16.81      3.31 o 
   3  10  17      183.85      196.65      6.44 o 
   4  10  17       57.70       59.54      4.39 o 
   5  10  17        8.78        3.15      3.00 o 
   6  10  17       20.79       25.88      3.85 o 
   7  10  17       69.75       77.46      4.70 o 
   8  10  17       31.80       33.37      4.01 o 
   9  10  17       53.32       68.92      4.79 o 
  10  10  17        5.70       -1.83      5.14 o 
   1  11  17       92.19       95.04      5.13 o 
   2  11  17       80.37      101.14      5.30 o 
   3  11  17       10.39       18.97      3.54 o 
   4  11  17       64.84       66.28      4.83 o 
   5  11  17        2.17        6.39      3.41 o 
   6  11  17        0.01        2.23      3.39 o 
   7  11  17       47.19       56.10      4.44 o 
   8  11  17        2.42        0.35      6.04 o 
   0  12  17       68.65      100.89      7.81 o 
   1  12  17       99.59      110.69      5.69 o 
   2  12  17       36.91       46.90      4.42 o 
   3  12  17       10.23       11.96      3.59 o 
   4  12  17        8.51        9.27      3.54 o 
   5  12  17        6.95        9.87      5.21 o 
   0   0  18      229.07      219.45      7.93 o 
   1   0  18     1023.02     1008.20     13.76 o 
   2   0  18      609.33      608.88     13.21 o 
   3   0  18      130.01      121.95      5.02 o 
   4   0  18      232.75      231.59      8.82 o 
   5   0  18     1465.96     1388.46     24.05 o 
   6   0  18      121.52      111.53      6.95 o 
   7   0  18     1694.50     1649.92     28.12 o 
   8   0  18       15.58       20.01      4.55 o 
   9   0  18        3.21        1.72      4.16 o 
  10   0  18      497.47      536.02     15.97 o 
  11   0  18      196.96      208.32      9.62 o 
  12   0  18       29.55       28.47      5.74 o 
  13   0  18      441.65      447.69     14.31 o 
   1   1  18      169.85      165.68      4.80 o 
   2   1  18       83.16       68.77      2.99 o 
   3   1  18        2.45        5.39      2.10 o 
   4   1  18      798.10      798.73     10.18 o 
   5   1  18        6.50        6.83      2.68 o 
   6   1  18        2.96        6.82      2.91 o 
   7   1  18       18.73       21.34      3.24 o 
   8   1  18       41.33       39.38      3.73 o 
   9   1  18        1.59       -0.74      2.87 o 
  10   1  18      102.64      118.26      6.91 o 
  11   1  18       49.85       55.63      4.55 o 
  12   1  18        1.14        1.38      3.31 o 
  13   1  18        1.30        4.93      3.53 o 
   0   2  18       14.27       19.11      2.96 o 
   1   2  18      698.82      661.79      8.09 o 
   2   2  18       54.94       59.98      2.77 o 
   3   2  18      730.22      711.04      9.01 o 
   4   2  18       11.61       16.27      2.54 o 
   5   2  18       32.86       32.47      2.97 o 
   6   2  18      101.98       94.64      4.22 o 
   7   2  18      162.51      164.89      5.56 o 
   8   2  18       34.88       45.81      3.86 o 
   9   2  18        1.59        1.89      2.95 o 
  10   2  18      118.53      116.18      6.46 o 
  11   2  18       88.59       80.33      4.91 o 
  12   2  18      100.68      110.89      5.65 o 
  13   2  18       30.87       34.14      5.14 o 
   1   3  18        0.28        1.95      2.25 o 
   2   3  18      591.70      626.96      8.59 o 
   3   3  18      383.94      368.11      7.42 o 
   4   3  18       44.25       61.86      3.16 o 
   5   3  18      234.03      234.06      5.17 o 
   6   3  18        4.96        4.07      2.33 o 
   7   3  18      360.51      362.13      7.50 o 
   8   3  18       80.78       80.56      4.66 o 
   9   3  18       56.52       56.19      4.24 o 
  10   3  18       30.82       34.33      3.88 o 
  11   3  18       84.14       82.77      5.13 o 
  12   3  18       38.23       47.00      4.60 o 
  13   3  18        0.88       -3.35      3.35 o 
   0   4  18      125.39      133.90      6.01 o 
   1   4  18     1056.31     1008.95     12.68 o 
   2   4  18       41.26       48.04      3.23 o 
   3   4  18        8.46        5.02      2.40 o 
   4   4  18        5.10        3.11      2.26 o 
   5   4  18        8.61        8.39      2.42 o 
   6   4  18        3.56        2.55      2.31 o 
   7   4  18       22.64       18.84      2.66 o 
   8   4  18      170.19      163.38      5.38 o 
   9   4  18        2.97        0.58      2.65 o 
  10   4  18       11.05        9.86      3.32 o 
  11   4  18       40.14       42.32      4.37 o 
  12   4  18        5.88        3.47      3.65 o 
  13   4  18       19.34       40.05     18.29 o 
   1   5  18      152.90      152.61      4.87 o 
   2   5  18      116.09      108.14      4.31 o 
   3   5  18       35.67       46.91      3.43 o 
   4   5  18        1.18       -1.71      2.36 o 
   5   5  18      485.63      453.28      7.32 o 
   6   5  18       53.10       44.45      3.13 o 
   7   5  18        0.00       -2.28      2.28 o 
   8   5  18        2.06        5.47      2.46 o 
   9   5  18      108.35      107.95      4.86 o 
  10   5  18      207.41      216.15      6.42 o 
  11   5  18       62.23       62.98      4.92 o 
  12   5  18       22.22       27.94      4.29 o 
  13   5  18        2.33        6.74     10.59 o 
   0   6  18      141.83      139.64      7.33 o 
   1   6  18        0.41        1.83      2.72 o 
   2   6  18      147.59      146.24      5.82 o 
   3   6  18      473.92      473.21      8.40 o 
   4   6  18       25.43       32.18      3.25 o 
   5   6  18      179.79      170.97      5.03 o 
   6   6  18        7.42        5.94      2.57 o 
   7   6  18        3.94        4.32      2.46 o 
   8   6  18       15.54       18.21      2.84 o 
   9   6  18       25.57       25.15      3.14 o 
  10   6  18        0.72        2.59      3.05 o 
  11   6  18        0.02       -1.07      3.13 o 
  12   6  18       28.72       35.59      6.48 o 
   1   7  18      124.02      117.75      5.00 o 
   2   7  18       92.55       96.78      4.74 o 
   3   7  18       60.15       44.70      3.54 o 
   4   7  18      145.15      140.75      5.03 o 
   5   7  18        1.26       -2.11      2.60 o 
   6   7  18       78.47       90.84      4.29 o 
   7   7  18       47.14       53.87      3.69 o 
   8   7  18       64.78       65.04      4.04 o 
   9   7  18      104.52      110.02      4.74 o 
  10   7  18       22.15       19.23      3.48 o 
  11   7  18        0.30       -3.50      3.50 o 
  12   7  18       68.22      100.17     11.57 o 
   0   8  18        2.39       -1.64      4.02 o 
   1   8  18      159.40      151.33      5.63 o 
   2   8  18       17.45       16.48      3.22 o 
   3   8  18      138.29      125.10      5.25 o 
   4   8  18       51.39       41.68      3.65 o 
   5   8  18       60.42       60.08      4.09 o 
   6   8  18       47.90       57.12      4.08 o 
   7   8  18        0.52       -1.85      2.90 o 
   8   8  18      217.65      269.32      6.67 o 
   9   8  18       36.94       39.18      3.82 o 
  10   8  18       30.43       44.43      4.05 o 
  11   8  18        7.24        8.78      5.72 o 
   1   9  18        9.38        6.99      3.11 o 
   2   9  18       15.85       22.42      3.50 o 
   3   9  18       18.60       20.26      3.38 o 
   4   9  18        0.10        0.44      2.88 o 
   5   9  18        5.54        9.66      3.15 o 
   6   9  18       87.39      101.15      4.89 o 
   7   9  18       36.03       38.85      3.95 o 
   8   9  18        3.89        5.69      3.28 o 
   9   9  18        9.79       12.29      3.44 o 
  10   9  18        0.39        2.17      5.00 o 
   0  10  18      167.62      188.66      9.01 o 
   1  10  18       20.64       20.04      3.60 o 
   2  10  18        0.86        3.82      3.16 o 
   3  10  18        1.66        5.30      3.02 o 
   4  10  18       35.96       42.17      4.19 o 
   5  10  18        0.42       -2.91      2.91 o 
   6  10  18        1.34       -0.26      3.30 o 
   7  10  18       59.24       75.32      4.84 o 
   8  10  18        0.34        6.31      4.10 o 
   9  10  18       17.10       24.06     12.51 o 
   1  11  18       36.38       41.85      4.30 o 
   2  11  18       38.38       37.61      4.21 o 
   3  11  18       43.41       52.27      4.64 o 
   4  11  18       19.60       18.32      3.72 o 
   5  11  18        1.27        0.70      3.33 o 
   6  11  18        4.73        1.92      4.78 o 
   7  11  18       39.55       28.87     11.55 o 
   0  12  18      165.40      195.23     21.65 o 
   1  12  18       31.01       21.28      6.38 o 
   2  12  18       49.80       59.67     13.47 o 
   3  12  18        5.19       19.25     10.59 o 
   1   1  19      128.47      122.98      4.13 o 
   2   1  19       46.02       55.13      2.97 o 
   3   1  19      143.87      145.84      4.24 o 
   4   1  19        3.45        8.38      2.83 o 
   5   1  19      136.23      117.72      4.88 o 
   6   1  19       17.00       11.75      3.21 o 
   7   1  19      228.01      222.40      6.49 o 
   8   1  19       21.64       23.72      3.45 o 
   9   1  19       10.29       11.96      3.40 o 
  10   1  19        4.56        3.62      3.30 o 
  11   1  19       44.96       47.42      4.49 o 
  12   1  19        4.51        2.00      3.54 o 
   0   2  19       97.00       89.26      5.16 o 
   1   2  19       25.22       29.11      2.62 o 
   2   2  19      441.14      416.45      7.11 o 
   3   2  19      469.18      480.50      7.93 o 
   4   2  19       10.48        6.87      2.47 o 
   5   2  19      280.92      276.75      6.06 o 
   6   2  19        5.70        6.38      2.95 o 
   7   2  19        0.00        0.43      2.91 o 
   8   2  19       38.80       37.81      3.94 o 
   9   2  19       27.18       31.43      4.00 o 
  10   2  19      230.83      257.49     10.09 o 
  11   2  19       18.69       12.08      3.62 o 
  12   2  19       84.09       98.78      5.67 o 
   1   3  19      219.02      197.25      5.38 o 
   2   3  19       25.68       31.17      3.87 o 
   3   3  19      402.41      403.02      7.05 o 
   4   3  19       31.72       37.80      2.95 o 
   5   3  19       23.06       22.52      2.71 o 
   6   3  19       88.17       89.10      4.07 o 
   7   3  19        6.38        7.33      3.47 o 
   8   3  19        1.28        0.47      2.88 o 
   9   3  19       16.15        8.99      3.22 o 
  10   3  19       57.17       68.19      4.88 o 
  11   3  19       25.92       32.14      4.24 o 
  12   3  19       77.52       82.23      5.47 o 
   0   4  19       39.14       33.84      5.01 o 
   1   4  19        3.78        7.53      2.74 o 
   2   4  19        0.60        1.01      2.53 o 
   3   4  19      399.20      401.31      7.19 o 
   4   4  19      208.52      202.29      5.73 o 
   5   4  19        2.78        1.42      2.51 o 
   6   4  19       26.87       38.23      3.10 o 
   7   4  19       94.65       87.79      4.42 o 
   8   4  19        3.81        4.51      2.75 o 
   9   4  19        0.11        4.71      3.65 o 
  10   4  19        0.68        2.41      3.33 o 
  11   4  19       12.29        9.25      3.66 o 
  12   4  19      116.82      116.26      8.27 o 
   1   5  19       22.54       26.35      3.33 o 
   2   5  19       54.73       59.56      3.80 o 
   3   5  19      130.30      126.20      4.74 o 
   4   5  19      156.91      140.60      5.01 o 
   5   5  19       77.83       72.79      4.11 o 
   6   5  19       81.51       82.26      4.04 o 
   7   5  19        8.20       10.86      2.66 o 
   8   5  19       52.56       58.31      4.11 o 
   9   5  19        3.12        5.20      3.06 o 
  10   5  19        0.00        6.09      3.40 o 
  11   5  19        9.69       13.63      3.89 o 
  12   5  19        5.44        0.35      7.39 o 
   0   6  19       56.63       56.31      5.61 o 
   1   6  19        2.54        4.46      2.97 o 
   2   6  19      123.55      117.47      4.97 o 
   3   6  19       36.13       35.84      3.50 o 
   4   6  19       13.40        9.97      2.96 o 
   5   6  19        0.42       -2.89      2.89 o 
   6   6  19        2.23        6.45      2.88 o 
   7   6  19        5.98        7.19      2.76 o 
   8   6  19      105.19      107.06      4.69 o 
   9   6  19        0.03        0.05      2.95 o 
  10   6  19       65.70       79.59      4.84 o 
  11   6  19       29.60       29.01      5.48 o 
  12   6  19       82.58       93.35     16.36 o 
   1   7  19       70.13       74.68      4.50 o 
   2   7  19       33.22       36.33      3.77 o 
   3   7  19        1.96        3.59      2.95 o 
   4   7  19      266.86      287.14      6.89 o 
   5   7  19      168.77      160.57      5.49 o 
   6   7  19       17.54       18.06      3.44 o 
   7   7  19       46.50       60.14      4.15 o 
   8   7  19       99.61       90.48      4.50 o 
   9   7  19       23.25       21.79      3.43 o 
  10   7  19        0.80       -3.44      3.44 o 
  11   7  19       54.26       74.02     10.97 o 
   0   8  19      183.45      191.65      8.89 o 
   1   8  19      272.80      283.44      7.42 o 
   2   8  19       17.86       28.63      3.63 o 
   3   8  19      108.12      111.95      5.30 o 
   4   8  19      157.48      148.58      5.78 o 
   5   8  19        3.70        8.01      2.97 o 
   6   8  19       86.24       76.99      5.18 o 
   7   8  19       21.72       18.90      3.72 o 
   8   8  19       17.39       19.48      3.88 o 
   9   8  19       33.06       31.36      3.94 o 
  10   8  19      130.39      140.96     11.10 o 
   1   9  19        9.16        6.91      3.47 o 
   2   9  19       27.85       30.67      3.80 o 
   3   9  19        1.23       -1.03      3.05 o 
   4   9  19       31.35       33.00      3.98 o 
   5   9  19       10.59       10.44      3.41 o 
   6   9  19        6.83       11.83      3.44 o 
   7   9  19      190.79      229.39      6.86 o 
   8   9  19       54.02       63.32      6.14 o 
   9   9  19       79.83      107.47      9.22 o 
   0  10  19       22.31       23.38      5.26 o 
   1  10  19       51.08       53.46      4.59 o 
   2  10  19      116.43      106.48      5.56 o 
   3  10  19        1.30        4.38      3.38 o 
   4  10  19       34.05       49.28      4.63 o 
   5  10  19       76.98       78.50      5.33 o 
   6  10  19      108.70      120.91      6.35 o 
   7  10  19        0.62        2.28      4.78 o 
   1  11  19       51.49       48.39      4.70 o 
   2  11  19       44.11       54.03      4.78 o 
   3  11  19       15.15       24.09      4.82 o 
   4  11  19       62.92       53.89     13.47 o 
   5  11  19       55.82       43.31     12.51 o 
   0   0  20      129.49      138.35      7.95 o 
   1   0  20      517.43      527.38     11.76 o 
   2   0  20       11.72       18.82      3.95 o 
   3   0  20     2036.30     1978.26     31.84 o 
   4   0  20      250.79      218.88      9.01 o 
   5   0  20      147.32      164.18      8.05 o 
   6   0  20      461.54      394.36     12.02 o 
   7   0  20      500.60      523.85     14.07 o 
   8   0  20        4.76        7.65      4.68 o 
   9   0  20        5.99        0.64      4.39 o 
  10   0  20        0.24        1.77      4.68 o 
  11   0  20       34.01       37.44      6.48 o 
  12   0  20      232.79      264.65     22.13 o 
   1   1  20      116.93      124.22      4.46 o 
   2   1  20      479.69      516.49      8.08 o 
   3   1  20      344.35      350.95      8.83 o 
   4   1  20        2.89       -2.36      2.88 o 
   5   1  20       69.62       51.92      4.12 o 
   6   1  20        6.69       10.49      3.25 o 
   7   1  20        0.07       -0.52      2.92 o 
   8   1  20       60.61       66.52      4.60 o 
   9   1  20       15.00       18.75      3.66 o 
  10   1  20      314.08      344.37      8.58 o 
  11   1  20        8.20        4.74      3.63 o 
  12   1  20      102.63       84.69     16.36 o 
   0   2  20       28.66       25.79      4.12 o 
   1   2  20      250.52      253.54      6.82 o 
   2   2  20      673.28      701.34      9.72 o 
   3   2  20        1.47        0.94      2.46 o 
   4   2  20     1478.91     1584.50     17.06 o 
   5   2  20      401.03      359.21      7.94 o 
   6   2  20       29.41       35.31      3.81 o 
   7   2  20       16.04       10.80      3.22 o 
   8   2  20       37.77       33.47      3.87 o 
   9   2  20        4.29        2.37      3.41 o 
  10   2  20        5.74        7.28      3.66 o 
  11   2  20       36.55       55.76      4.90 o 
  12   2  20      174.99      198.25     20.21 o 
   1   3  20      269.22      274.50      6.44 o 
   2   3  20       23.89       19.28      3.30 o 
   3   3  20        4.45        4.52      2.70 o 
   4   3  20      328.36      328.61      7.66 o 
   5   3  20       10.68        6.94      2.79 o 
   6   3  20      250.01      246.42      6.78 o 
   7   3  20       95.25      117.72      5.38 o 
   8   3  20       23.97       26.79      3.82 o 
   9   3  20        9.85        9.68      3.44 o 
  10   3  20        3.71        7.71      3.66 o 
  11   3  20       59.73       87.83      5.98 o 
  12   3  20        1.86       -1.92     11.55 o 
   0   4  20       40.56       43.59      5.40 o 
   1   4  20      126.11      125.41      4.77 o 
   2   4  20       34.96       20.95      3.07 o 
   3   4  20       33.53       32.99      3.62 o 
   4   4  20        8.62        7.81      2.89 o 
   5   4  20       16.87       18.31      3.18 o 
   6   4  20        0.87       -0.13      2.59 o 
   7   4  20        4.62       -2.67      2.67 o 
   8   4  20        0.00       -0.64      3.00 o 
   9   4  20        4.04        6.06      3.59 o 
  10   4  20       84.72      100.03      5.63 o 
  11   4  20      109.05      110.13      8.91 o 
   1   5  20      121.98      122.60      5.09 o 
   2   5  20        1.48        1.75      2.70 o 
   3   5  20        1.71        1.02      2.58 o 
   4   5  20       46.42       55.70      4.20 o 
   5   5  20       85.08       88.23      4.70 o 
   6   5  20        3.56        7.23      2.90 o 
   7   5  20       85.78       80.02      4.48 o 
   8   5  20        3.20        0.41      3.23 o 
   9   5  20        2.71       -2.11      3.29 o 
  10   5  20        1.64       -2.32      3.39 o 
  11   5  20      104.98      133.93     15.01 o 
   0   6  20       46.88       45.15      5.64 o 
   1   6  20      313.25      309.35      7.47 o 
   2   6  20        0.07       -1.00      2.85 o 
   3   6  20       44.36       49.34      4.19 o 
   4   6  20        1.30        4.37      3.14 o 
   5   6  20       10.99       13.47      3.38 o 
   6   6  20        4.66       10.58      3.33 o 
   7   6  20      103.73      114.39      5.09 o 
   8   6  20       23.60       15.07      3.69 o 
   9   6  20        0.79        1.43      3.49 o 
  10   6  20        0.20        0.87      4.92 o 
  11   6  20       17.73       20.21     12.51 o 
   1   7  20        0.96        1.90      3.00 o 
   2   7  20      167.11      177.58      6.15 o 
   3   7  20       40.09       41.13      4.27 o 
   4   7  20        0.06       -0.11      3.00 o 
   5   7  20      323.60      344.16      8.36 o 
   6   7  20       76.04       90.88      6.14 o 
   7   7  20        0.15        0.24      3.37 o 
   8   7  20      102.18      135.53      5.67 o 
   9   7  20        6.04        3.65      4.35 o 
  10   7  20        1.54       -3.21      5.56 o 
   0   8  20       13.67       16.62      4.88 o 
   1   8  20      265.63      260.53      8.73 o 
   2   8  20       66.18       72.06      4.81 o 
   3   8  20       16.14       13.49      3.52 o 
   4   8  20       89.47      102.07      5.34 o 
   5   8  20        7.19        6.87      3.45 o 
   6   8  20        7.34       10.08      3.82 o 
   7   8  20        0.05        2.81      3.50 o 
   8   8  20        5.94       -1.85      4.68 o 
   9   8  20      142.68      139.18     11.11 o 
   1   9  20       25.14       22.76      4.46 o 
   2   9  20        0.14       -1.39      3.28 o 
   3   9  20        0.00       -1.04      3.23 o 
   4   9  20        6.16       12.96      3.64 o 
   5   9  20      102.60      116.55      5.85 o 
   6   9  20        0.25        2.14      3.57 o 
   7   9  20        0.14        4.44      5.16 o 
   8   9  20        4.64        7.15      6.19 o 
   0  10  20      174.23      205.35     11.95 o 
   1  10  20       14.57       17.70      3.97 o 
   2  10  20      106.70      130.57      6.10 o 
   3  10  20        8.20        6.64      3.59 o 
   4  10  20        1.16        2.73      4.78 o 
   5  10  20       10.93       13.91      7.39 o 
   6  10  20        2.99        4.81      9.62 o 
   1   1  21       61.70       59.55      3.74 o 
   2   1  21        0.04       -2.53      2.91 o 
   3   1  21      195.18      197.32      6.06 o 
   4   1  21      340.18      334.84     13.77 o 
   5   1  21      171.01      169.62      5.90 o 
   6   1  21       60.19       56.60      4.49 o 
   7   1  21      228.20      217.24      6.80 o 
   8   1  21        4.18        1.33      3.23 o 
   9   1  21        5.47       -1.96      3.28 o 
  10   1  21        0.44        3.76      3.66 o 
  11   1  21       14.73        7.90      7.76 o 
   0   2  21       72.28       76.89      6.26 o 
   1   2  21      115.39      120.67      5.04 o 
   2   2  21       44.41       37.91      3.72 o 
   3   2  21      312.18      300.71      7.35 o 
   4   2  21       37.16       36.96      3.89 o 
   5   2  21        2.40        1.47      3.07 o 
   6   2  21       22.25       20.62      3.61 o 
   7   2  21        0.15       -0.16      3.02 o 
   8   2  21        1.79       -3.01      3.16 o 
   9   2  21        8.23        5.24      3.58 o 
  10   2  21        3.41       -0.86      3.67 o 
  11   2  21       13.42       10.04      7.80 o 
   1   3  21       85.64       97.33      4.72 o 
   2   3  21       55.04       58.72      4.18 o 
   3   3  21      189.74      200.75      7.27 o 
   4   3  21      289.56      293.92      7.40 o 
   5   3  21      166.82      144.82      6.12 o 
   6   3  21       33.38       32.67      3.94 o 
   7   3  21        7.37        3.96      3.23 o 
   8   3  21       25.22       34.49      4.26 o 
   9   3  21       10.90       -0.63      3.42 o 
  10   3  21        3.84        3.58      3.59 o 
  11   3  21       29.84       42.83      9.53 o 
   0   4  21      293.44      278.56      9.96 o 
   1   4  21      126.15      121.21      5.21 o 
   2   4  21       17.83       14.67      3.35 o 
   3   4  21        6.31        2.34      3.07 o 
   4   4  21       43.99       36.57      3.90 o 
   5   4  21      195.56      178.43      6.23 o 
   6   4  21        9.25       11.41      3.62 o 
   7   4  21        4.74        4.04      3.31 o 
   8   4  21       57.97       68.49      5.11 o 
   9   4  21       19.74       22.38      4.16 o 
  10   4  21        0.95        3.86      7.50 o 
  11   4  21       14.34       22.13     12.51 o 
   1   5  21        5.92        5.21      3.00 o 
   2   5  21        5.03       10.16      3.18 o 
   3   5  21       16.85       15.07      3.36 o 
   4   5  21       92.77       96.60      5.00 o 
   5   5  21       65.81       91.40      5.08 o 
   6   5  21       20.67       23.49      3.89 o 
   7   5  21       30.76       35.46      4.45 o 
   8   5  21        0.97        5.36      3.92 o 
   9   5  21        0.00       -2.75      3.40 o 
  10   5  21        0.39       -5.10      5.10 o 
   0   6  21      100.23       94.62      6.94 o 
   1   6  21       17.02        9.64      3.31 o 
   2   6  21        7.44        9.21      3.31 o 
   3   6  21        2.00        4.01      3.40 o 
   4   6  21       15.71        8.33      3.40 o 
   5   6  21       78.28       83.34      5.03 o 
   6   6  21       13.70        4.83      3.38 o 
   7   6  21       23.18       18.49      4.38 o 
   8   6  21       56.86       65.73      5.91 o 
   9   6  21        0.13       -5.50      5.50 o 
   1   7  21        0.06        4.88      3.26 o 
   2   7  21       24.44       18.59      3.84 o 
   3   7  21        0.02       -1.47      3.14 o 
   4   7  21       68.31       70.40      5.29 o 
   5   7  21        0.50        3.48      3.96 o 
   6   7  21        0.01        0.92      4.41 o 
   7   7  21        2.76        7.33      3.72 o 
   8   7  21       39.81       48.67     20.21 o 
   9   7  21       60.90       82.94     10.89 o 
   0   8  21      558.73      619.75     16.35 o 
   1   8  21       91.28      105.98      5.48 o 
   2   8  21      198.08      182.77      6.61 o 
   3   8  21       19.10       22.23      3.84 o 
   4   8  21       24.37       35.23      4.36 o 
   5   8  21        1.15       -2.98      3.49 o 
   6   8  21       77.95       94.21      6.94 o 
   7   8  21       40.51       42.19      6.58 o 
   8   8  21       19.95       -5.77     11.55 o 
   1   9  21        9.23        6.79      3.83 o 
   2   9  21      105.69      133.13      8.49 o 
   3   9  21       26.57       31.04      4.39 o 
   4   9  21      101.85      104.13      7.22 o 
   5   9  21        0.00        1.52      5.08 o 
   6   9  21        3.37        8.66     10.59 o 
   0  10  21      662.57      691.95     35.61 o 
   1  10  21       72.63       61.59     14.44 o 
   2  10  21       85.21      103.94     16.36 o 
   3  10  21       37.37       35.61     12.51 o 
   4  10  21        5.93        0.00      9.62 o 
   0   0  22      143.31      113.56     14.44 o 
   1   0  22       12.37       21.64      6.94 o 
   2   0  22      339.91      341.34     12.91 o 
   3   0  22       39.24       32.59      6.19 o 
   4   0  22      427.72      419.34     12.63 o 
   5   0  22      105.88      117.18     16.95 o 
   6   0  22      770.26      841.41     18.87 o 
   7   0  22       92.35      110.69      7.81 o 
   8   0  22        0.20       -4.50      4.92 o 
   9   0  22       10.94       10.34      5.26 o 
  10   0  22       21.66       34.54      9.17 o 
   1   1  22       16.48       10.54      4.25 o 
   2   1  22       52.04       55.05      5.41 o 
   3   1  22       30.64       36.55      4.17 o 
   4   1  22       18.43       13.18      3.91 o 
   5   1  22        4.33        4.75      3.30 o 
   6   1  22        4.13        5.56      3.43 o 
   7   1  22        1.39        3.71      3.52 o 
   8   1  22        0.29       -1.33      3.45 o 
   9   1  22        0.68       -3.73      3.73 o 
  10   1  22       11.73       18.44      5.41 o 
   0   2  22        8.15        7.95      5.30 o 
   1   2  22       84.52       79.69      4.97 o 
   2   2  22        1.24       -3.14      3.14 o 
   3   2  22       30.17       26.96      4.38 o 
   4   2  22      157.10      133.16      6.47 o 
   5   2  22       42.95       48.29      4.65 o 
   6   2  22       59.85       56.74      4.51 o 
   7   2  22       20.34       15.29      3.77 o 
   8   2  22       43.62       51.05      4.75 o 
   9   2  22       44.52       49.95      4.87 o 
  10   2  22        5.72        4.81      6.11 o 
   1   3  22       21.27       18.44      3.64 o 
   2   3  22      135.81      136.86      5.47 o 
   3   3  22       12.41       10.83      3.73 o 
   4   3  22      140.95      151.42      6.87 o 
   5   3  22       50.69       48.88      4.90 o 
   6   3  22       13.14        7.31      4.16 o 
   7   3  22       31.29       34.16      4.31 o 
   8   3  22       99.71      114.86      7.37 o 
   9   3  22       11.13       14.26      4.19 o 
  10   3  22        4.30       -3.37      6.81 o 
   0   4  22       14.28       13.71      4.81 o 
   1   4  22      135.34      149.03      6.13 o 
   2   4  22       16.98       23.54      3.99 o 
   3   4  22        8.05       13.79      3.54 o 
   4   4  22      134.44      147.00      7.17 o 
   5   4  22       78.63       97.39      5.66 o 
   6   4  22        8.45       13.93      4.29 o 
   7   4  22       49.07       67.16      5.99 o 
   8   4  22       62.22       74.33      5.67 o 
   9   4  22       14.33        9.50      5.61 o 
  10   4  22       78.35       97.44     11.57 o 
   1   5  22       13.65       18.03      3.44 o 
   2   5  22       33.79       40.56      4.45 o 
   3   5  22       30.89       38.33      4.46 o 
   4   5  22       12.91       10.30      3.66 o 
   5   5  22        0.72        3.18      3.75 o 
   6   5  22       47.03       48.03      5.47 o 
   7   5  22       16.50       14.74      5.07 o 
   8   5  22        0.12        1.55      6.06 o 
   9   5  22       20.19       31.42      9.62 o 
   0   6  22        7.63        9.32      4.88 o 
   1   6  22        3.58        1.96      3.20 o 
   2   6  22        3.72       -0.28      3.45 o 
   3   6  22        7.29        3.03      3.67 o 
   4   6  22       58.53       61.74      5.12 o 
   5   6  22        0.94       -3.40      3.40 o 
   6   6  22       15.44       26.72      4.53 o 
   7   6  22        0.05        2.17      6.23 o 
   8   6  22        0.32       -3.85     10.59 o 
   1   7  22        8.01       11.29      3.59 o 
   2   7  22        0.00       -3.23      3.23 o 
   3   7  22       12.07       17.61      4.29 o 
   4   7  22        6.39        0.78      3.88 o 
   5   7  22       20.24       31.73      4.68 o 
   6   7  22       35.58       18.44      5.14 o 
   7   7  22      169.82      189.35     11.11 o 
   0   8  22      193.92      182.89      9.74 o 
   1   8  22      300.20      328.09     12.91 o 
   2   8  22       16.58       29.46      4.31 o 
   3   8  22        0.00       -2.98      3.48 o 
   4   8  22       12.31       16.95      5.57 o 
   5   8  22       14.42       12.84      6.28 o 
   6   8  22       31.04       32.20      8.77 o 
   1   9  22        0.93       10.59      7.70 o 
   2   9  22       90.84       92.39     15.40 o 
   3   9  22      149.46      142.43     17.32 o 
   4   9  22       29.55       39.46     12.51 o 
   1   1  23       54.83       60.98      5.65 o 
   2   1  23       60.56       72.41      6.58 o 
   3   1  23       33.07       46.31      5.41 o 
   4   1  23       60.79       67.60      5.07 o 
   5   1  23      388.49      388.90      9.60 o 
   6   1  23      418.03      449.92      9.77 o 
   7   1  23       21.07       17.43      4.04 o 
   8   1  23       67.86       86.77      5.64 o 
   9   1  23       13.22       25.41      6.23 o 
   0   2  23       82.05       98.06      9.28 o 
   1   2  23      384.18      393.94     10.01 o 
   2   2  23        6.73       -1.67      4.09 o 
   3   2  23       48.31       38.68      5.48 o 
   4   2  23        0.81       -2.46      4.11 o 
   5   2  23       13.21        7.49      4.21 o 
   6   2  23        8.07        8.36      4.51 o 
   7   2  23       29.77       24.17      4.63 o 
   8   2  23        0.78        1.71      3.96 o 
   9   2  23       16.11       23.69      6.93 o 
   1   3  23       47.89       54.72      5.09 o 
   2   3  23       52.48       54.62      4.82 o 
   3   3  23      180.18      194.46      7.65 o 
   4   3  23        0.06       -2.42      4.18 o 
   5   3  23        6.69        4.76      5.10 o 
   6   3  23       97.28       97.43      6.41 o 
   7   3  23       17.40       16.18      4.76 o 
   8   3  23       52.27       60.93      5.98 o 
   9   3  23       45.08       63.05     10.53 o 
   0   4  23       25.27       46.12      7.24 o 
   1   4  23       22.53       27.55      4.19 o 
   2   4  23       55.14       65.12      5.01 o 
   3   4  23       51.70       55.86      5.49 o 
   4   4  23       32.24       28.32      4.50 o 
   5   4  23        1.02       -2.30      4.31 o 
   6   4  23       29.67       41.24      6.09 o 
   7   4  23       10.15       14.67      5.28 o 
   8   4  23        2.69        8.66      9.62 o 
   1   5  23        0.04        2.01      3.56 o 
   2   5  23       22.87       31.03      4.50 o 
   3   5  23        5.02        0.44      3.56 o 
   4   5  23       36.42       32.98      5.01 o 
   5   5  23       27.73       40.35      4.86 o 
   6   5  23       32.46       29.23      6.58 o 
   7   5  23        7.68       15.40     12.51 o 
   0   6  23       39.61       47.52      6.48 o 
   1   6  23       75.07       96.68      5.86 o 
   2   6  23       45.82       67.71      5.44 o 
   3   6  23        6.62        2.93      3.99 o 
   4   6  23        2.89        7.23      3.96 o 
   5   6  23        2.28        6.56      4.71 o 
   6   6  23       10.23       15.19      7.80 o 
   7   6  23        0.06       12.51     11.55 o 
   1   7  23        3.14        7.41      3.76 o 
   2   7  23      111.37      119.66      6.53 o 
   3   7  23        0.36       -4.03      4.03 o 
   4   7  23      359.89      401.49     19.12 o 
   5   7  23       10.46        3.07      9.34 o 
   0   8  23      181.42      182.85     19.25 o 
   1   8  23        0.11        8.33      7.80 o 
   2   8  23       97.27      139.67     31.76 o 
   0   0  24       45.21       83.73     14.44 o 
   1   0  24      265.75      265.61     21.17 o 
   2   0  24       33.37       18.29     11.55 o 
   3   0  24       65.82       63.86      9.53 o 
   4   0  24       76.75       82.81      8.51 o 
   5   0  24        1.07        1.83      6.37 o 
   6   0  24       11.12        7.12      5.74 o 
   7   0  24      305.65      292.28     12.03 o 
   8   0  24       94.92       97.03     11.89 o 
   1   1  24       54.95       60.17      7.78 o 
   2   1  24       91.49       96.95      8.33 o 
   3   1  24       89.39      101.78      7.79 o 
   4   1  24       55.89       55.30      5.99 o 
   5   1  24        7.51        4.50      4.30 o 
   6   1  24        6.34       12.13      4.25 o 
   7   1  24        0.37        0.02      4.01 o 
   8   1  24        3.38       -7.02      7.02 o 
   0   2  24      222.75      243.65     14.62 o 
   1   2  24       57.45       61.87      6.71 o 
   2   2  24        4.98        5.08      4.56 o 
   3   2  24       56.98       46.73      6.46 o 
   4   2  24        2.11       -0.54      4.69 o 
   5   2  24       59.28       61.11      6.36 o 
   6   2  24      159.93      179.28      8.05 o 
   7   2  24       91.42       82.81      6.53 o 
   8   2  24       24.25       11.28      8.49 o 
   1   3  24        0.34        2.50      4.41 o 
   2   3  24        3.01       -1.63      4.88 o 
   3   3  24        1.03       -3.19      4.44 o 
   4   3  24      119.15      136.99      7.79 o 
   5   3  24        0.08       -4.43      4.67 o 
   6   3  24        1.48        9.98      5.74 o 
   7   3  24       90.91      109.57      9.97 o 
   0   4  24       10.61        7.68      6.06 o 
   1   4  24       12.22       14.45      4.56 o 
   2   4  24        0.55       -2.23      4.10 o 
   3   4  24      134.22      148.51      7.20 o 
   4   4  24       11.90       18.62      7.25 o 
   5   4  24       18.22       23.81      5.65 o 
   6   4  24       59.89       45.73     10.53 o 
   1   5  24      140.32      170.93      7.19 o 
   2   5  24        5.86        7.12      4.19 o 
   3   5  24       54.08       85.89      6.54 o 
   4   5  24       41.85       47.84      6.09 o 
   5   5  24        1.36       -2.47      7.80 o 
   6   5  24       74.76       78.91     15.40 o 
   0   6  24      231.96      273.94     13.51 o 
   1   6  24        6.11       11.98      4.42 o 
   2   6  24        3.59        3.37      4.44 o 
   3   6  24       32.56       31.53      6.45 o 
   4   6  24        6.15        9.05      6.98 o 
   1   7  24        4.01        1.92     10.59 o 
   2   7  24        1.16        2.97      9.14 o 
   1   1  25       20.20        3.85     11.55 o 
   2   1  25       26.93       25.02      9.53 o 
   3   1  25       15.23       15.74      5.88 o 
   4   1  25        0.00       -1.73      5.26 o 
   5   1  25        6.20        1.60      4.87 o 
   6   1  25       17.95       13.29      7.02 o 
   0   2  25      424.08      467.71     29.83 o 
   1   2  25        2.18       -0.84      8.18 o 
   2   2  25       76.72       83.58      8.86 o 
   3   2  25       68.25       78.38      7.65 o 
   4   2  25       26.89       26.84      6.34 o 
   5   2  25       19.60       14.15      6.00 o 
   6   2  25        2.68        5.77     12.51 o 
   1   3  25       39.73       38.19      6.48 o 
   2   3  25        9.31       14.17      8.20 o 
   3   3  25       34.32       36.03      9.17 o 
   4   3  25       21.83       27.23      6.23 o 
   5   3  25        1.82        7.41      6.98 o 
   0   4  25       55.07       62.50      8.30 o 
   1   4  25       38.28       39.79      6.09 o 
   2   4  25       24.83       27.05      6.34 o 
   3   4  25        5.88       17.61      9.14 o 
   4   4  25        3.51      -11.55     11.55 o 
   1   5  25       11.30        9.34      9.21 o 
   2   5  25       64.71       72.06      8.86 o 
   3   5  25       27.25       21.50      7.39 o 
   2   0  26       36.11       51.01     14.44 o 
   3   0  26        3.79        0.00     11.55 o 
   1   1  26       48.40       69.29     15.40 o 
   2   1  26        0.00        4.81     11.55 o 
   3   1  26       51.71       54.87     10.89 o 
   0   2  26        0.74      -11.55     11.55 o 
   1   2  26      149.18      168.42     20.21 o 
   2   2  26        2.26       -9.62     11.55 o 
   1   3  26        5.47        5.91      6.93 o 
                                                 
